# Supplementary material for: Metabolic profiling during COVID-19 infection in humans: Identification of potential biomarkers for occurrence, severity and outcomes using machine learning
Source: PLoS One. 2024 May 30;19(5):e0302977. doi: 10.1371/journal.pone.0302977 (PMC11139268; doi:10.1371/journal.pone.0302977)
Supplement: S1 Table — (XLSX) [file pone.0302977.s015.xlsx]

## Sheet: Sheet1
Table S1. Normalized concentration of metabolites analyzed in the study measured in different patients group (n = 295)
		Amino acids														Bile acid														Carnitine and L-carnitines
Patient Ids	Label	Aspartate	Citruiline	Glutamate	Glycine	Leucine	Methionine	Ornithine	Proline	Phenylalanine	Phe./Tyr.	Tyrosine	Valine	Alanine	Arginine	Tauroursodeoxycholic acid	Taurocholic acid	Glycocholic acid	Glycoursodeoxycholic acid	Taurochenodeoxycholic acid	Taurodeoxycholic acid	Cholic acid	Glycochenodeoxycholic acid	Ursodeoxycholic acid	Glycodeoxycholic acid	Taurolithocholic acid	Chenodeoxycholic acid	Deoxycholic acid	Lithocholic acid	Free carnitine	Decanoylcarnitine	Dodecanoylcarnitine	Tetradecanoylcarnitine	Palmitoylcarnitine	Stearoylcarnitine	Acetylcarnitine	Propionylcarnitine	Prop./Acety. ratio	Isobutyrylcarnitine	Isovalerylcarnitine	Glutarylcarnitine	Hexanoylcarnitine	Octanoylcarnitine	Decenoylcarnitine	3-Hydroxytetradecanoylcarnitine	Hexadecenoylcarnitine	3-Hydroxyoctadecanoylcarnitine	Octadecenoylcarnitine	Malonyl Methylmalonyl Succinylcarnitine
Ctr10	Control	-0.306258	-0.553488	1.43283	0.278899	1.24867	0.918079	-0.603328	0.0110691	0.589937	-0.579005	1.01239	1.0318	-0.474064	1.31737	-3.19102	-0.148778	0.769888	0.570581	-0.155514	0.838772	0.892579	-0.649873	0.0636065	1.15882	0.618969	1.09007	0.494167	0.226579	-0.497967	-0.409501	-0.911809	-0.458284	-0.995438	0.331862	-1.13672	-1.0922	-0.265816	-0.600553	0.555485	1.44581	-0.144096	0.192821	-0.290058	-0.614541	0.326327	1.12141	-0.200191	-1.56775
Ctr100	Control	-0.377876	-0.670823	1.03599	-2.68603	1.15525	0.722331	-1.59428	-0.109454	-0.185677	-0.927657	0.903847	0.307341	0.153183	1.25538	-3.3796	-3.44637	0.631948	-0.30831	-0.0555785	0.661498	-2.33228	-1.00846	-0.0434508	0.866573	-2.52417	0.0824118	0.328851	-0.259316	0.291862	1.46861	-1.31121	-2.37518	-0.305369	2.167	-0.633981	-0.714667	0.480593	-0.908484	0.0481008	1.46578	0.0579111	-0.185356	-0.822038	-0.907677	0.0191042	0.850417	-0.0814079	-1.16956
Ctr11	Control	-0.458125	-1.3878	1.2338	-2.43832	1.01173	0.493182	-1.47893	-0.0980033	-1.28076	-1.15235	0.830528	0.281174	-0.569634	1.23565	-0.343313	-0.28564	0.420938	0.51834	-0.517149	0.695455	-0.128174	-1.59657	-0.0168181	1.01742	0.478104	0.512106	0.206404	-0.0651315	-0.279481	1.13377	-0.286236	-0.243248	0.178651	0.252578	-0.827636	-0.569388	-0.043032	-0.74415	-0.0282539	0.998577	-0.536598	-0.43513	-0.538135	-0.963901	-0.039821	0.79844	-1.1923	-1.50431
Ctr12	Control	-0.116612	-1.15924	-1.65069	0.569372	0.708854	0.280476	-1.55942	0.954292	-2.06884	-1.10186	0.841731	0.551334	1.1706	0.84644	-0.228314	-0.268886	0.519073	0.470024	0.0685508	0.671447	0.209216	-0.676087	-2.7763	1.02872	0.492976	0.883958	0.354973	0.0741294	-0.323802	-0.193784	-0.169898	-0.917614	-0.985849	-0.815466	-1.00077	-0.41158	0.308028	-0.301963	0.0877042	0.745858	0.0906741	-1.36802	-0.383179	-0.878516	0.0496673	0.877376	-0.0547952	-1.46047
Ctr13	Control	-0.0709703	-0.232716	1.57859	-1.49978	1.27832	1.3187	-0.872473	0.193472	-0.507483	-0.614793	1.24587	1.24618	-0.191285	1.224	0.0722314	-0.0800944	0.849333	0.823775	0.286549	0.943273	0.888616	-1.88137	0.454826	0.93039	0.613414	0.538538	0.648499	-2.19091	-0.101874	2.37137	-0.752752	-0.255152	-2.10617	-0.363398	-0.91641	-0.979902	0.401591	-0.477922	0.487343	1.46942	-0.0129415	0.645395	-0.0782015	-0.497801	0.448675	1.22934	0.116919	-1.26503
Ctr14	Control	-0.179457	-0.542117	1.56325	-1.95401	0.101215	1.36937	-0.584738	2.01702	0.911879	-0.405604	1.5917	1.26117	-0.273826	1.09546	0.287626	-0.0926867	1.24032	1.10433	-0.173104	-1.79126	-1.20713	-0.50023	0.435049	1.19488	0.628394	0.777087	0.661233	-2.16685	-0.361745	1.92166	-0.695988	-0.182657	-0.603326	0.184175	-0.73171	-0.885081	-0.0673856	-0.434157	0.543922	1.51151	0.0338654	0.0189978	-0.0025937	1.42116	0.492339	1.26785	0.595598	-1.24364
Ctr15	Control	-0.482868	-1.26271	1.29132	-2.4371	-0.360513	0.611209	0.0420926	-0.114336	-0.0329843	-0.94121	1.48872	0.492941	-0.623955	1.363	-0.0132238	-0.367814	0.771356	-0.195605	0.1586	0.824406	-0.250857	-1.40937	0.142552	1.06122	0.492534	-0.214014	0.287987	-0.806499	-0.268627	-0.653287	-0.0443665	0.0656444	-0.117514	0.545501	-0.931543	-0.662121	0.0400825	-0.557672	0.212826	0.963076	-0.337158	-1.24916	-0.601914	1.09091	0.146228	0.962551	-0.067551	-1.24091
Ctr16	Control	-0.307757	-1.38686	1.18429	-2.22668	-0.165855	1.19527	-0.0654449	-0.065827	-0.0339566	-0.809745	0.884769	0.468134	-0.517554	1.09772	-0.259328	-0.439743	0.621568	-0.551046	-0.38956	0.786863	0.299508	-0.962743	0.114914	1.17561	0.457795	0.110655	0.371943	-0.36671	-0.137796	1.31896	-0.108371	-0.0160965	-0.0193373	0.165235	-0.761508	-0.470214	0.24764	-0.41814	0.14903	1.13045	-0.389935	0.212492	-0.301228	-0.833359	0.0969943	0.919123	-0.136071	-1.26503
Ctr17	Control	-0.614372	-1.21087	-0.489492	0.267972	-0.0876184	0.00757499	-1.48221	1.57601	-1.45416	-1.05079	0.845388	0.5926	0.616995	1.10196	-0.228314	-0.564515	0.098587	-0.0393691	0.119797	0.724586	0.0425552	-1.31829	0.0334174	1.11954	0.441558	0.776418	0.307473	-0.119659	-0.274455	-0.193784	-0.169898	-0.917614	-0.855671	-0.640249	-0.862562	-0.190865	0.0639316	-0.157645	0.196993	0.982307	0.0906741	-1.36802	-0.383179	-0.878516	0.0496673	-0.858104	0.115882	-1.46047
Ctr18	Control	0.493256	0.00111216	0.0928434	0.863322	1.57399	1.46462	-0.519475	0.336806	-0.390428	-0.410639	1.40407	1.55914	0.0174144	1.46429	0.201191	-0.124385	0.0338407	0.25879	-0.16682	0.897178	1.0251	-0.601747	0.614361	1.30502	0.631875	1.3978	0.803466	0.21597	0.0936894	1.40843	-0.479641	-1.31319	-2.0407	-0.18914	-0.755436	-0.630264	0.791961	-0.043961	0.876954	1.67191	0.743603	0.903995	0.671507	-0.297351	-1.30872	-0.320841	0.0892694	-1.40492
Ctr19	Control	0.437445	-0.256863	2.13691	1.65845	2.42054	1.94332	0.00585906	2.28684	1.69303	-0.157702	1.52638	1.88651	0.480188	1.64332	-2.88675	-0.0327475	0.329498	0.403512	-0.679394	1.02287	1.51603	-0.0757937	0.664393	1.37673	0.357207	1.80316	0.917805	0.30592	0.40084	0.00636243	0.834149	-1.04217	-2.33411	-1.97124	-0.86776	-0.300529	0.521756	0.472145	0.555485	-1.0987	0.387247	0.625724	0.954166	-0.141597	-1.14548	1.55864	-0.441884	-1.08217
Ctr2	Control	0.220346	-0.406525	-0.435592	1.14752	0.345821	0.46019	0.141501	1.89876	0.284908	-0.60549	1.09257	0.895377	1.29667	1.54439	-0.193315	-0.0568292	-2.98338	1.05755	-0.233651	0.794415	0.389274	-1.72526	0.245471	1.22003	0.709651	1.33824	0.630327	-1.11847	-1.13431	1.09528	-0.780392	-0.29045	-0.807109	-0.736765	-1.12273	-0.166941	0.376179	0.466852	0.459793	1.34641	0.49561	-1.33593	0.597226	-0.518087	0.427414	-0.524902	-0.145965	-1.10318
Ctr20	Control	-0.96832	-0.740697	1.47808	-1.39225	0.981596	0.812719	-1.4634	-0.0358001	-0.00186686	-0.839263	0.971064	0.435611	0.262631	1.30386	-0.47521	-0.537947	-0.258904	0.00258991	-1.3555	0.714309	0.0448272	-0.823367	0.257406	1.01748	0.377669	0.622661	0.272361	-2.38469	0.377688	1.57404	-1.20995	-2.24587	-0.160257	2.31206	-0.541766	-0.643176	0.573694	-0.830414	0.14903	1.54086	0.141408	-0.0894766	-0.687165	-0.833359	0.0969943	0.919123	-0.0135854	-1.13141
Ctr21	Control	0.496536	-0.202398	1.87397	-1.81293	1.50054	1.72715	-0.414746	0.288745	0.700379	-0.144426	1.64621	1.6396	0.541101	1.44752	1.61653	-0.277519	0.249836	0.413883	-1.13073	0.959396	-0.686704	0.787058	0.47354	1.20169	0.536822	0.485011	0.744421	0.355841	0.239527	0.49824	0.494729	-1.47564	-1.61203	-1.35213	-0.834741	-0.349533	-0.210671	0.210456	1.14826	1.75923	0.638711	0.103401	0.502073	-0.390715	0.560906	1.32833	0.821963	-1.21006
Ctr22	Control	-0.482868	-1.0959	0.971422	1.07925	0.656804	0.495124	0.869128	1.57255	-1.22122	-1.10044	0.880162	0.507486	1.13529	1.13671	-0.229106	-0.286985	0.338649	0.797477	0.1586	0.756019	0.393438	-0.918364	0.240754	1.04154	0.371884	0.0287027	0.437502	0.206679	-0.400148	-0.908368	-0.0443665	-0.757297	-0.117514	0.194547	-0.682508	-0.567245	0.423445	-0.557672	0.424347	0.963076	1.10252	-0.913372	0.110329	-0.786383	-1.82124	0.962551	0.294223	-1.41318
Ctr23	Control	-0.30702	-0.316709	1.5296	-0.549669	0.876998	0.862736	1.13711	0.161565	0.260886	-0.949227	1.45203	0.787738	1.33411	1.06908	-0.126752	-0.211208	0.348788	-0.343024	0.222844	0.846832	-1.73603	-0.104921	0.323716	1.04762	0.371546	0.0867777	0.346866	0.0753487	0.307425	0.46432	1.5014	1.2168	0.577685	0.192713	0.381511	0.914543	0.614072	0.137283	0.302092	1.65471	0.645026	0.0559272	0.984624	-0.720652	-1.75235	1.02332	-0.00756584	-1.20717
Ctr24	Control	-0.561309	-0.183481	1.10564	-2.41446	-0.200883	0.929383	0.858624	0.199802	-0.185158	-0.880905	1.17923	0.616845	0.0651326	1.17027	-0.182142	-3.43785	-0.235177	0.456391	-0.278131	0.71958	-0.464416	-1.51027	-0.100332	1.07252	0.284085	-0.15999	0.192316	-0.868181	0.557286	-1.05989	-0.189889	0.463684	1.48757	0.64104	0.327718	0.263243	0.397934	-0.669867	-0.176404	0.967486	-0.457153	-0.343902	-0.0835001	-0.893188	0.0342903	-0.871668	-0.190671	-1.29574
Ctr25	Control	-0.255426	-1.50647	1.08402	1.24179	0.999261	0.186752	1.21361	1.81422	-0.248025	-0.247237	1.0136	1.22159	1.21711	1.39523	0.0370826	-3.28472	0.380868	0.825889	-0.153641	0.782696	-0.285904	-0.773377	0.177917	1.15139	0.350602	-0.145729	0.115917	-0.444737	0.303931	-0.690642	0.809121	0.332695	1.32565	0.429969	-0.813104	0.358119	-0.288828	0.641727	0.904991	1.23041	-0.164734	0.471092	0.0625436	1.24438	-1.6604	1.10443	0.072506	-1.57718
Ctr26	Control	-0.447189	-0.436358	-1.50825	-1.79972	0.576715	-0.197702	0.302473	1.4118	-0.24013	-0.754048	1.23831	0.441149	0.955762	1.09114	-0.325445	-0.302783	0.688655	-0.0929013	0.0508904	0.70493	-1.01829	-1.57034	0.0544508	1.04648	0.212644	-0.0709087	0.255867	-0.61985	-0.00785729	0.502223	1.20781	1.21191	0.878717	0.69525	-0.308302	0.500982	0.627839	0.0277134	1.21673	1.62854	0.69536	-0.3993	0.121231	-0.936128	-1.97818	-0.911364	-0.256142	-0.982692
Ctr27	Control	0.220346	-0.406525	-0.435592	1.14752	0.971481	0.46019	0.141501	1.89876	0.284908	-0.60549	1.09257	0.895377	1.29667	1.54439	-0.0564971	-0.0920297	1.12516	0.0536879	-0.233651	-1.81237	0.285601	-0.664903	0.398602	1.20686	0.362952	1.37606	0.528313	-0.184637	-1.13431	1.09528	-0.780392	-0.29045	-0.807109	-0.736765	-1.12273	-0.166941	0.376179	0.466852	0.459793	1.34641	0.49561	-1.33593	0.597226	-0.518087	-1.54006	-0.524902	-0.145965	-1.10318
Ctr28	Control	0.0942355	-0.284977	-1.25591	1.32836	1.38918	1.44117	0.988506	1.49718	0.501834	-0.157702	1.57874	0.569858	-0.410488	1.25537	-3.16681	-0.441996	1.01211	-0.312761	0.401981	0.713002	0.967819	-0.695986	0.0857454	3.32013	0.277153	1.30926	0.527874	-0.068294	-0.356326	-0.611198	0.241038	-0.392806	0.526489	2.95205	-0.179442	-0.601057	-0.0235637	-0.834438	0.379908	1.38951	0.429523	-0.978918	0.164169	-0.576911	1.21311	1.1562	-0.903675	-1.13338
Ctr29	Control	-0.679259	-0.797164	-0.805669	-2.70868	0.378744	0.812719	-1.53021	-0.386275	-0.658393	-1.64579	0.780501	0.151257	-1.34252	1.02222	-0.731047	-0.430653	0.371178	-0.217792	-0.584456	0.739992	-0.22092	0.126692	-0.0931462	0.757327	0.124932	0.121195	0.0127637	0.0292353	0.267798	1.2048	-0.463	0.114892	0.934268	3.03316	-0.147991	-0.179951	0.341943	-0.880433	0.00707964	1.04916	-0.151011	-1.64555	-0.164613	-1.09363	-2.14325	0.678503	-0.251111	-1.26503
Ctr3	Control	0.236617	-0.168611	-1.13942	1.49008	0.770497	1.56249	1.16418	1.59604	0.748552	-0.0390561	1.66896	0.742027	-0.263582	1.32045	-0.030164	-0.328376	0.69405	-1.41075	-0.193646	0.747035	-1.24916	-0.771609	0.324481	1.14617	0.637286	0.631473	0.691011	-0.627917	-0.241126	-0.46968	0.376953	-0.219228	0.721264	3.14676	-0.055668	-0.505099	0.1014	-0.729649	0.51538	1.49028	0.541596	-0.850225	0.345202	-0.477156	1.31766	1.24842	-0.81264	-1.08217
Ctr30	Control	0.040526	-0.679513	-1.37786	-1.25584	0.937824	1.10396	-1.06169	1.05512	0.203287	-0.597022	0.943372	0.652956	-0.764817	1.34723	-0.197615	-0.258186	0.731816	0.86442	-0.05782	0.747035	-1.76958	-0.00217546	0.269552	0.908494	0.284085	0.575012	0.504311	0.155606	0.251536	0.00636243	0.0223247	0.150816	-0.340247	-0.125004	-0.709193	-0.300529	0.240666	-0.317375	-0.102714	1.12483	0.249177	-1.61891	0.199158	-0.737435	-1.76994	1.0078	-0.454481	-1.21579
Ctr31	Control	-0.258602	-1.67231	1.20946	-1.0653	0.467996	0.718833	0.317354	1.1247	-0.802684	-1.30684	0.655347	0.170031	-1.19141	1.04051	-0.3007	-0.446613	0.282455	0.493134	-0.289273	0.571718	-0.556376	-1.05147	-0.032778	0.738827	0.128256	0.302473	0.182105	0.0884929	-0.356786	-0.195687	-1.42477	-0.29045	-0.110128	0.0349776	-0.858857	-0.544472	0.0501251	-0.583768	-0.309277	0.493417	-0.0357325	-1.94608	-0.587365	-0.991028	-0.0682516	0.773361	0.107466	-1.34597
Ctr32	Control	-0.139634	-2.59328	-0.928951	0.852513	0.844358	0.0399042	-0.938708	0.808183	-0.906718	-0.32779	1.29698	-0.0495752	-1.01828	0.997409	-0.0629385	-0.194737	-0.0334432	0.483831	-0.419173	0.729655	-1.63235	0.321619	-0.0829579	0.59494	0.267636	0.0571267	0.191629	-0.111078	-1.32324	1.132	1.59631	3.19774	0.0967815	2.25292	0.0816943	-0.176572	0.0825457	-1.48815	-0.27413	1.51025	0.484362	-1.01306	-0.356213	-0.863657	0.0652403	1.63855	-0.163721	-1.14697
Ctr33	Control	-0.364744	-1.89402	-1.04086	1.07746	1.43415	1.28706	0.566789	1.41521	0.341253	-0.220298	0.806691	0.542063	-0.779886	1.3515	0.128406	-0.132506	-0.0173052	0.487808	0.252516	0.873053	0.558915	0.534953	0.333734	0.767476	0.40164	1.04827	0.307116	-0.0186564	-0.90178	0.488478	0.0683928	0.793536	-1.34465	0.0156443	-0.838046	0.0733302	0.283022	0.271953	0.325217	0.922532	0.287164	0.379864	-0.451723	-0.703623	0.232963	1.03906	-0.0176768	-1.19843
Ctr34	Control	-0.372317	-1.48755	1.19585	0.801171	0.965063	1.33234	0.895727	1.89431	0.238335	-1.62278	0.934246	0.361129	1.06061	1.28619	0.158024	-0.287537	-0.129367	0.107315	0.0983535	-1.8814	0.443025	-0.807823	0.404544	1.04762	0.395518	0.82178	0.44888	-0.265554	-0.740455	0.586951	-1.05638	-0.642922	0.0598085	0.258709	-1.16229	-0.598891	-0.203629	-0.136131	0.513613	1.33862	0.268033	0.357896	-0.482626	-0.720652	0.215117	1.02332	-0.648554	-1.20717
Ctr35	Control	-0.27962	-0.531717	1.45462	0.309155	1.11915	0.940777	-0.570461	0.029565	0.636096	-0.556808	1.02927	1.06401	-0.44658	1.32955	-0.106544	-0.174901	0.350948	-0.0185926	0.0124531	0.889401	-0.337957	0.326824	0.199704	0.972681	0.654614	0.476684	0.431493	0.0435682	-0.476414	-0.383024	-0.886381	-0.425809	-0.958998	0.36829	-1.11356	-1.07425	-0.242437	-0.580948	0.58083	1.46466	-0.123128	0.216898	-0.256188	-0.595878	1.19323	1.13867	-0.18316	-1.55817
Ctr36	Control	-0.249747	-1.2175	1.40428	-2.20164	-0.305499	0.67074	-1.22183	0.0466819	-0.919682	-0.978707	0.962568	0.533145	-0.354636	1.33089	-0.0335066	-0.583787	0.168244	0.539802	-0.623771	0.792134	-0.915219	-0.118275	-2.74065	1.04846	0.560565	0.0844212	0.204744	-0.0846581	-0.110884	1.34088	-0.0873215	0.0107864	0.463708	0.537536	-0.646491	-0.428951	0.139854	-0.590789	0.170011	1.14606	-0.372578	-0.246785	-0.273191	-0.817909	0.113186	0.933406	-1.05907	-1.42936
Ctr37	Control	0.108711	-0.975086	-1.46635	0.825297	-0.0800361	0.472472	-1.28142	1.11074	-1.6784	-0.914103	0.984509	0.823796	1.40309	0.949429	0.117451	-0.526566	0.414195	0.304916	-0.299944	0.80257	-0.0157543	-1.03026	0.279426	0.922179	0.595534	0.780148	0.233802	-0.30162	-0.141495	0.0301722	0.0451919	-0.642922	-0.677611	-0.507335	-0.804895	-0.259723	0.505787	-0.136131	0.302092	0.90533	0.268033	-1.16436	-0.0966889	-0.720652	0.215117	1.02332	0.0892694	-1.37943
Ctr38	Control	-0.183885	-0.324999	1.48621	-1.62803	0.250352	1.22249	-1.01179	0.115071	-0.703141	-0.708885	1.17432	1.10964	-0.307787	1.17239	0.167034	-0.441996	0.758411	-0.000969387	0.238842	0.801801	0.167983	0.581171	0.408283	0.8283	0.617247	1.45144	0.527874	0.327651	-0.193232	2.25914	-0.860539	-0.392806	-2.26064	-0.51781	-1.01457	-1.056	0.30249	-0.561024	0.379908	1.38951	-0.10182	0.543336	-0.221768	-0.576911	0.365764	1.1562	0.0447251	-1.30564
Ctr39	Control	-0.238923	-0.590717	1.51461	-2.02155	0.670561	1.3187	-0.658107	1.97573	0.808838	-0.455156	1.55402	1.18927	-0.335181	1.06828	0.172436	-0.156424	0.904059	0.823775	0.440652	0.801336	0.529096	-1.30339	0.410537	1.27363	1.65555	0.092966	0.672519	0.204047	-0.409857	1.86256	-0.752752	-0.255152	-0.684673	0.102856	-0.783403	-0.925158	-0.119576	-0.477922	0.487343	1.46942	-0.0129415	-0.0347507	-0.0782015	1.37949	-1.5188	1.22934	0.557577	-1.26503
Ctr4	Control	-0.607641	-0.738632	-0.747078	-2.62733	0.218182	0.873744	-1.44184	-0.336548	-0.534295	-1.58611	0.825882	0.237857	-1.26862	1.05496	-0.011165	-0.610703	0.521338	-1.18571	-0.0667514	0.692437	-0.661214	0.24889	0.0421595	0.911687	0.479467	0.627185	0.207224	-2.50603	0.325743	1.27598	-0.394635	0.202202	1.03224	3.1311	-0.0857327	-0.131685	0.404799	-0.827724	0.0752215	1.09984	-0.0946392	-1.58082	-0.0735543	-1.04346	-0.123203	0.724889	-0.205321	-1.23927
Ctr40	Control	-0.716543	-1.45369	1.10015	-2.70251	0.514603	0.412097	-0.246216	-0.276586	-0.437893	-1.13593	1.34065	0.210382	-0.865054	1.25619	-0.166981	-0.383306	0.0163164	0.531166	-0.655887	-1.95955	-0.686704	0.224811	0.0462322	1.01845	0.0665091	0.374786	0.243354	-0.434129	-0.457691	-0.885544	-0.267428	-0.219228	-0.437176	0.22595	-1.13468	-0.819606	-0.165005	-0.729649	-0.00950745	0.797693	-0.52109	-1.46037	-0.899021	-0.950097	-0.0253539	1.55864	-0.216955	-1.32496
Ctr41	Control	-0.393153	-1.45665	1.11443	-2.32368	1.20074	1.1225	-0.170806	-0.125121	-0.181929	-0.880905	0.830657	0.364873	-0.605662	1.05868	-0.182142	-0.349823	0.394906	0.698235	0.0928594	0.808379	0.409467	-1.06994	0.0797143	1.03688	0.197003	0.299843	0.192316	-0.401262	-0.206889	1.23409	-0.189889	-0.120203	-0.136157	0.0484555	-0.835743	-0.527767	0.172691	-0.480989	0.0677788	1.07001	-0.457153	0.135306	-0.409805	-0.893188	0.0342903	0.863812	-0.190671	-1.29574
Ctr42	Control	-0.482868	-1.10339	-0.381908	0.417336	1.05784	0.119629	-1.31996	1.66732	-1.22629	-0.94121	0.928717	0.751615	0.752677	1.16207	-0.16904	-0.181197	1.02346	0.046239	0.184511	0.730336	-0.147184	-1.09236	0.0876229	1.09379	0.394559	0.825728	0.232984	-0.339581	-0.168056	-0.0630779	-0.0443665	-0.757297	-0.675777	-0.460417	-0.748245	-0.102238	0.179348	-0.0608618	0.322114	1.07538	0.194185	-1.24916	-0.215976	1.09091	0.146228	1.70999	0.199962	-1.41318
Ctr43	Control	0.564111	0.0590209	0.150811	0.943801	1.63452	1.52499	-0.432053	0.386004	-0.267651	-0.351596	1.44897	1.64482	0.090521	1.49668	-2.95502	0.167654	1.52243	0.911431	0.387292	0.963923	0.929896	-0.689948	0.557675	1.25957	0.541593	1.69813	0.872518	0.438428	0.151018	1.47886	-0.412004	-1.22681	-1.94377	-0.092245	-0.693841	-0.582511	0.854149	0.00818657	0.94437	1.72206	0.799376	0.968039	0.761597	1.62959	0.710783	1.46054	0.134572	-1.37943
Ctr44	Control	0.518674	-0.190477	2.20336	1.75071	1.79563	2.01253	0.106079	2.34324	1.83378	-0.0900149	1.57785	1.98474	0.563997	1.68045	0.389782	0.162959	1.57783	0.456391	0.690314	1.01954	1.04369	-0.0732922	0.555384	0.910226	0.600208	2.21534	0.968782	0.21597	0.466561	0.0870981	0.911688	-0.943144	-2.22299	-1.86016	-0.797147	-0.245785	0.593047	0.531927	0.632771	-1.04121	0.451184	0.699144	1.05744	-0.0846868	0.881636	1.61125	-0.389949	-1.05295
Ctr45	Control	-0.321585	-0.892978	1.32564	-1.60388	0.853879	0.653951	-1.69329	-0.165174	-0.324732	-0.994528	0.852996	0.210303	0.0703844	1.2187	-0.283248	-0.354323	0.656735	0.0788938	-0.669379	0.763842	-0.947725	-0.99122	-0.0765293	1.08103	0.25866	0.350399	0.128974	-0.4421	0.226932	1.38885	-1.38781	-2.47302	-0.415149	2.05726	-0.703742	-0.768751	0.410161	-0.967545	-0.0282539	1.40899	-0.00525549	-0.25789	-0.924072	-0.963901	1.65487	1.54587	-0.132717	-1.19843
Ctr46	Control	0.203704	-0.441724	1.63441	-2.14553	1.18659	1.47763	-0.776043	0.08542	0.192963	-0.388442	1.46066	1.2855	0.238965	1.31367	-0.046478	-0.453155	0.943265	-0.330384	0.249168	0.867885	1.21294	0.636742	-2.61002	1.13832	0.484567	0.914711	0.403629	-0.42335	0.00259891	0.207185	0.215196	-1.83264	-2.01261	-1.75258	-1.0893	-0.546888	-0.467679	-0.00505987	0.869637	1.55198	0.408215	-0.161279	0.129749	-0.595878	1.19323	2.32332	0.634735	-1.31538
Ctr47	Control	-0.571682	-1.16848	0.898763	0.978378	0.757396	0.419447	0.75955	1.51088	-1.37511	-1.17445	0.823885	0.400093	1.04365	1.09611	-0.0532556	-0.251289	0.831809	-0.253422	-0.0267062	-1.92499	-0.717191	-0.753774	-0.074103	0.870389	0.41416	0.423898	0.284502	0.00145316	-0.472006	-0.996642	-0.129146	-0.86557	-0.239009	0.0730944	-0.759714	-0.627101	0.345496	-0.623035	0.339844	0.900218	1.03261	-0.993647	-0.0025937	1.02868	0.0810142	1.65246	0.237438	-1.44512
Ctr48	Control	-0.692936	-0.63211	1.21388	-0.987997	0.467996	0.5339	0.660964	-0.106392	-0.407824	-1.27081	1.20749	0.321088	0.935934	0.892686	-0.0993898	-0.3016	0.625557	0.0536879	-0.122882	0.774999	-0.882337	-0.940066	-0.157895	0.812744	0.401104	0.719816	0.25419	-0.184637	-0.00481631	0.0807459	1.13301	0.746333	0.0497608	-0.335028	0.0460307	0.654455	0.275367	-0.14674	-0.065094	1.38158	0.341261	-0.292887	0.493947	-0.991028	-0.0682516	1.5208	-0.254308	-1.34597
Ctr49	Control	-0.482763	-0.183481	1.10564	-2.41446	0.79643	0.929383	0.858624	0.199802	-0.185158	-0.880905	1.17923	0.616845	0.0651326	1.17027	0.00644907	-0.628077	0.394906	0.311669	-0.226692	0.71958	-1.6914	-0.83709	-2.78494	0.977785	0.503529	0.00495413	0.192316	-0.250948	0.557286	-1.05989	-0.189889	0.463684	1.48757	0.64104	0.327718	0.263243	0.397934	-0.669867	-0.176404	0.967486	-0.457153	-0.343902	-0.0835001	-0.893188	-1.93318	1.61125	-0.190671	-1.29574
Ctr5	Control	0.353605	-0.42364	-1.12173	-0.900243	1.155	1.37073	-0.675409	1.2725	0.745787	-0.336135	1.14176	1.03153	-0.441791	1.49033	0.247771	-0.352458	1.16912	-1.08412	0.459473	0.764924	-0.607636	0.400313	0.245471	1.00417	0.653649	1.41319	0.444683	-0.184637	0.504846	0.317542	0.321185	0.532491	0.0880387	0.303133	-0.43703	-0.0895286	0.515444	-0.0869578	0.195171	1.34641	0.49561	-1.33593	0.597226	-0.518087	0.427414	1.21058	-0.254308	-1.10318
Ctr50	Control	-0.626927	-1.81009	0.780087	0.819831	1.12649	-0.129802	0.755251	1.55627	-0.891758	-0.556808	0.778199	0.772369	0.83381	1.22542	0.0470221	-0.349823	0.648602	0.571935	-0.40803	0.787967	-0.261482	-0.689948	-2.78494	0.91624	0.533498	-0.0485737	0.269746	-0.401262	0.00335263	-1.05989	0.454492	-0.120203	0.817449	-0.07806	-1.13605	0.107745	-0.614881	0.368313	0.551519	0.967486	-0.457153	0.135306	-0.409805	-0.893188	0.0342903	0.863812	-0.16502	-1.7108
Ctr51	Control	-0.576432	-1.65437	1.02887	0.569335	0.257216	1.15842	0.64389	1.75258	-0.115353	-1.79287	0.804908	0.114313	0.850009	1.19289	0.104512	-0.295345	0.6355	-0.189025	-0.0414165	0.75378	-0.747285	4.14342	-2.76756	1.06699	0.529399	0.60994	0.368283	-0.233894	-0.905602	0.384074	-1.25123	-0.891759	-0.219416	-0.0204191	-1.33973	-0.736455	0.802144	-0.286354	0.319404	1.19416	0.107368	0.173404	-0.74215	-0.863657	0.0652403	0.891113	0.293529	-1.28058
Ctr52	Control	-0.69981	-1.7552	-0.940052	0.447161	0.369708	0.768614	0.389435	1.16527	-0.701451	-1.25816	0.692367	0.240675	-1.13113	1.06721	-0.11855	-0.383306	0.436803	-0.269344	-0.545118	0.768551	-1.99187	-0.901398	-2.81842	1.01845	0.483067	0.49724	0.193591	0.03279	-0.309517	-0.13762	-1.369	-0.219228	-0.0302083	0.11487	-0.80807	-0.505099	0.1014	-0.540771	-0.25369	0.534765	0.010253	-1.89327	-0.513084	-0.950097	-0.0253539	0.811201	0.144819	-1.32496
Ctr53	Control	-0.745087	-0.912134	-1.65886	0.76893	0.609394	-0.0310411	-1.04143	0.750372	-1.05099	-0.39717	1.24423	-0.150253	-1.10419	0.959353	-0.0120807	-0.294464	0.469108	0.0430623	-0.476186	0.684071	-1.74899	-0.823101	-2.80188	1.01587	0.477345	0.0571267	0.0828866	-0.144766	-1.39061	1.04924	1.51683	3.09623	-0.0171164	2.13907	0.00931552	-0.232685	0.00947128	-1.54942	-0.353349	1.45132	0.418826	-1.08832	-0.462075	-0.921989	0.00410448	1.58462	-0.216955	-1.17691
Ctr54	Control	-0.0115049	-1.02279	-0.288793	-1.99107	1.59381	1.35107	0.659471	1.46737	0.471419	-0.157702	0.854291	0.632897	-0.70238	1.38583	0.119373	-0.246554	0.972409	-0.245945	-0.211321	0.776527	0.664148	-1.28146	0.0421595	1.03186	0.558334	0.944844	0.296198	0.205526	-0.841002	0.563141	0.1401	0.885114	-1.24189	0.11837	-0.772744	0.123957	0.348951	0.327238	0.396691	0.975697	0.346292	0.447761	-0.356213	-0.650994	0.288121	1.08771	0.0303518	-1.17141
Ctr55	Control	0.108711	-0.975086	-1.35826	-1.22863	1.24867	1.33234	0.895727	1.89431	0.238335	-1.62278	0.934246	0.361129	1.06061	1.28619	0.0290645	-0.526566	0.936308	0.391667	-0.0749491	0.846832	0.443025	-0.856267	0.00117746	1.05284	0.516168	0.649955	0.49638	-0.30162	-0.740455	0.586951	-1.05638	-0.642922	0.0598085	0.258709	-1.16229	-0.598891	-0.203629	-0.136131	0.513613	1.33862	0.268033	0.357896	-0.482626	-0.720652	0.215117	1.02332	-0.648554	-1.20717
Ctr56	Control	-0.289625	-0.411418	1.60652	-0.514047	1.27757	0.873744	-0.667524	-0.025058	0.499779	-0.622362	0.979425	0.96888	-0.527748	1.29359	0.025448	-0.246554	0.926961	0.62584	0.090909	0.802209	-0.448163	-1.10335	0.0421595	1.09129	1.60047	0.585553	0.486691	-0.728311	-0.540064	-0.461216	-0.961477	-0.521714	-1.06662	0.260709	-1.18195	-1.12726	-0.311482	-0.638846	0.505979	1.40899	-0.185051	0.145792	-0.356213	-0.650994	1.13547	1.08771	-0.233458	-1.58646
Ctr57	Control	-0.884495	-1.11833	-1.02989	0.712377	0.611704	0.509971	-1.45462	-0.084323	-1.24662	-1.13593	0.843013	0.304998	-0.549306	1.24465	-0.218755	-0.346202	0.487397	0.376072	-0.155514	0.647026	-1.17953	-1.2184	-0.133814	0.97528	0.0665091	0.00746872	0.290854	-0.627917	-0.26354	1.15335	-0.267428	-0.219228	0.205604	0.279522	-0.810508	-0.556109	-0.0257397	-0.729649	-0.00950745	1.01252	-0.52109	-0.417321	-0.513084	-0.950097	-0.0253539	0.811201	-1.17971	-1.49722
Ctr58	Control	-0.527867	-1.29949	-1.17431	0.892184	0.816753	0.354186	-1.45269	1.01436	-1.91894	-1.02978	0.896546	0.655936	1.25986	0.885979	-0.189323	-0.305533	0.58873	0.158954	-0.0567191	0.71958	-0.210222	-0.714711	0.0690746	1.03378	0.22407	0.290664	0.311999	-0.357788	-0.253811	-0.107804	-0.0873215	-0.812155	-0.867511	-0.697169	-0.925571	-0.35328	0.383951	-0.238297	0.170011	0.807082	0.158765	-1.28983	-0.273191	-0.817909	0.113186	0.933406	0.000513543	-1.42936
Ctr59	Control	0.200658	-0.971343	1.48018	1.19592	1.64385	1.34381	-0.836116	0.213932	-0.456423	-0.590238	1.26454	1.28181	-0.160882	1.23747	-3.10263	-0.277519	1.17221	0.787366	-0.316348	0.808379	0.367443	-0.486859	0.209841	1.09643	0.505742	1.33278	0.691011	-2.17898	-0.0780319	2.40066	-0.724623	-0.219228	-2.06586	-0.323102	-0.890794	-0.960043	0.427453	-0.456235	0.51538	1.49028	0.010253	0.672029	-0.0407352	-0.477156	0.470312	1.24842	0.13576	-1.25443
Ctr6	Control	0.127313	-1.3569	1.52518	-0.626974	1.24867	1.04767	0.793498	1.39266	-0.133974	-0.985263	0.899885	0.636681	-0.793231	1.2169	-0.0193664	-0.329141	0.846902	-1.637	-1.0296	0.80257	0.178713	-0.856267	0.126295	0.760583	0.609752	0.902602	0.346866	-0.30162	-0.0445449	0.187887	-1.05638	0.18002	0.417796	0.562719	-0.523376	-0.284384	0.38883	-0.299745	0.0579092	0.766547	0.268033	-1.59726	-0.0966889	1.15664	-1.75235	1.02332	0.354208	-1.20717
Ctr60	Control	0.0818758	-0.641839	1.69419	0.641757	1.6827	1.44894	-0.469525	2.08185	1.07369	-0.32779	1.65088	1.37409	-0.177479	1.13814	0.192899	-0.277519	1.02714	0.895837	-1.92093	0.959396	0.743215	0.787058	0.375337	1.13721	0.490175	0.892671	0.668859	-2.12906	-0.286191	2.01447	-0.606848	-0.0688169	-0.475583	0.311873	-0.650533	-0.822147	0.0145714	-0.365432	0.632771	1.5776	0.107368	0.103401	0.116136	1.48658	-1.40657	1.32833	0.655302	-1.21006
Ctr61	Control	0.20715	-0.232716	1.77807	-1.68269	1.32674	0.962184	0.550294	0.171661	0.680748	-0.597977	1.74972	0.99101	-0.198971	1.55126	0.0166195	-0.156424	0.956638	0.88948	-1.23539	0.739992	0.217666	-0.645738	-2.55232	1.09959	0.451672	-0.384709	0.546484	-2.19091	0.0646369	-0.243887	0.348824	0.56779	0.445954	1.10877	-0.573476	-0.384522	0.401591	-0.254526	0.604734	1.2546	-0.0129415	-0.876859	-0.0782015	-0.497801	0.448675	1.97677	0.195804	-1.09277
Ctr62	Control	-0.571682	-1.0816	-1.61576	0.617861	0.939562	1.17672	-0.0922962	-0.080938	-0.0716674	-0.82788	0.870978	0.441818	-0.540008	1.08777	-0.209072	-0.404423	0.553449	0.61336	-0.53366	-1.92499	0.498609	-0.225801	-2.75871	0.890482	0.300114	0.0837168	0.205111	-1.30935	-0.155405	1.29733	-0.129146	-0.0426279	-0.0491087	0.135473	-0.780427	-0.484882	0.228539	-0.434157	0.128323	1.11505	-0.407066	0.192821	-0.328899	-0.848606	0.0810142	0.905027	-0.149986	-1.27286
Ctr63	Control	-0.90127	-0.685898	1.24161	-1.96762	1.04921	0.119629	-1.31996	1.66732	-1.22629	-0.94121	0.928717	0.751615	0.752677	1.16207	-0.0132238	-3.37501	0.51766	-0.117224	-0.727234	0.641537	-0.147184	-1.40937	0.0876229	1.02101	0.416071	0.90206	0.232984	-0.066451	-0.168056	-0.0630779	-0.0443665	-0.757297	-0.675777	-0.460417	-0.748245	-0.102238	0.179348	-0.0608618	0.322114	1.07538	0.194185	-1.24916	-0.215976	1.09091	0.146228	1.70999	0.199962	-1.41318
Ctr64	Control	0.700651	-0.0355797	1.80664	-1.61611	2.24833	1.52499	-0.432053	0.386004	-0.267651	-0.351596	1.44897	1.64482	0.090521	1.49668	0.378827	-3.05809	1.47987	0.383298	0.0536408	1.00819	0.929896	-0.409474	0.459473	1.04762	0.630214	1.65732	0.872518	-0.0284905	0.151018	1.47886	-0.412004	-1.22681	-1.94377	-0.092245	-0.693841	-0.582511	0.854149	0.00818657	0.94437	1.72206	0.799376	0.968039	0.761597	1.62959	0.710783	1.46054	0.134572	-1.37943
Ctr65	Control	0.560824	-0.242908	2.14517	-1.25166	0.826242	2.04845	0.158084	2.3725	1.90682	-0.0548912	1.60456	2.03571	0.607486	1.69971	0.545598	-2.9448	1.61177	0.848501	-3.42777	1.05236	1.10273	-0.738074	0.458118	1.32735	0.737599	1.43197	0.915843	0.355841	0.500665	0.128993	0.951924	-0.891759	-2.16533	-1.80252	-0.760505	-0.217377	0.630041	0.562948	0.672876	-1.01138	0.484362	0.737242	1.11104	-0.0551554	0.912587	1.63855	-0.362999	-1.03779
Ctr66	Control	-0.330975	-0.336287	1.2963	-2.05646	-0.0101735	0.929383	-1.29448	0.0592649	0.235377	-0.725173	1.05782	0.601168	0.403895	1.36644	-0.137549	-3.34621	0.731816	-0.326263	-2.05196	0.796844	-0.494903	-0.872123	-2.6933	1.02482	0.55953	0.226595	0.276829	-0.038183	0.488464	1.71013	-1.07925	-2.07895	0.0270384	2.49929	-0.422745	-0.550902	0.693859	-0.729649	0.2793	1.63776	0.249177	0.034275	-0.513084	-0.737435	1.89222	1.75524	0.0739533	-1.08217
Ctr67	Control	-0.109879	0.185462	1.21602	1.41884	0.401878	1.5007	-0.742642	0.104217	0.239872	-0.365883	1.47781	1.31824	0.266897	1.32604	-3.16681	-0.387066	0.445229	0.525227	-1.15338	0.895872	1.25086	-0.695986	-2.59886	1.09519	0.647216	1.03409	0.362558	-0.218608	0.0245022	0.234092	0.241038	-1.79963	-1.97558	-1.71556	-1.06577	-0.528643	-0.44392	0.0148639	0.895395	1.57114	0.429523	-0.13681	0.164169	-0.576911	1.21311	2.34086	0.652044	-1.30564
Ctr68	Control	-0.474481	-1.6855	1.45285	-0.65623	0.780308	0.495124	0.869128	1.57255	-1.22122	-1.10044	0.880162	0.507486	1.13529	1.13671	-0.229106	-3.37501	-0.528213	0.50004	-2.19899	0.756019	-0.592774	0.416959	-2.7221	1.07545	0.557183	1.08136	0.340239	0.206679	-0.400148	-0.908368	-0.0443665	-0.757297	-0.117514	0.194547	-0.682508	-0.567245	0.423445	-0.557672	0.424347	0.963076	1.10252	-0.913372	0.110329	1.09091	0.146228	1.70999	0.294223	-1.41318
Ctr69	Control	0.0118209	-0.0612185	1.43102	-1.96273	1.65298	0.99179	1.32397	0.266726	0.523324	-0.823021	1.548	0.970878	1.49038	1.1383	-0.058485	-0.225107	-0.214064	0.687864	-1.14163	0.883033	-0.129546	0.113924	0.188724	1.14966	0.603717	-0.113277	0.567949	0.136629	0.429966	0.614856	1.64597	1.40144	0.784872	0.399828	0.513172	1.01662	0.746998	0.248749	0.446196	1.7619	0.764241	0.192821	1.17719	-0.614541	0.326327	1.86885	0.0892694	-1.1527
Ctr7	Control	-0.160842	-2.61062	-0.946302	0.828424	0.727879	0.0218325	-0.964875	0.793457	-0.943468	-0.345463	1.28354	-0.0752207	-1.04016	0.987715	-0.228314	-0.304087	0.569668	-0.281214	-0.0559393	0.610104	-0.331406	-1.0054	0.139203	1.06541	0.0922465	0.0308753	0.205459	-0.586578	-1.3404	1.11092	1.57606	3.17188	0.0677685	2.22392	0.0632574	-0.190865	0.0639316	-1.50376	-0.294309	1.49524	0.467668	-1.03223	-0.383179	-0.878516	2.86449	0.877376	-0.177281	-1.15459
Ctr70	Control	-0.396272	-0.910474	0.713634	0.72757	0.792132	0.860169	0.758404	0.143402	-0.32591	-0.948592	1.12776	0.518623	-0.0186765	1.13314	-0.218755	-0.721272	-0.393075	0.0361281	-0.804798	0.700164	-1.80519	-1.0128	-0.068408	0.559953	0.467239	0.374786	0.243354	-0.434129	0.491564	-1.14062	-0.267428	0.364658	1.37646	0.52996	0.257105	0.208499	0.326642	-0.729649	-0.25369	0.909997	-0.52109	-0.417321	-0.186779	-0.950097	-1.99282	1.55864	-0.242606	-1.32496
Ctr71	Control	-0.377876	-0.670823	0.977462	0.497969	0.661525	-0.147425	0.729734	1.54191	-0.927595	-0.574041	0.765094	0.747361	0.812471	1.21597	-0.00287302	-0.581672	-0.344321	0.387335	0.0659595	0.688954	-0.290455	0.280032	0.0711894	0.684885	0.466042	0.274244	0.179337	-0.409631	-0.0133807	-1.08045	0.43475	-0.145416	0.789157	-0.106342	-1.15403	0.093807	-0.633033	0.353092	0.531842	0.952849	-0.473432	0.116613	-0.436101	-0.907677	0.0191042	0.850417	-0.178243	-1.71824
Ctr72	Control	-0.217743	-0.419977	-0.809651	1.00387	0.903521	1.27197	0.808306	1.84511	0.115558	-1.68182	0.889348	0.27545	0.987502	1.2538	-0.00287302	-0.205214	0.35714	0.543142	-0.123468	0.761508	-0.560605	0.471969	-2.71263	1.02753	0.498319	0.854152	0.247396	-0.330289	-0.797783	0.516525	-1.12402	-0.729302	-0.0371203	0.161814	-1.22388	-0.646644	0.919101	-0.188279	0.446196	1.28847	0.21226	0.293852	-0.572716	-0.770294	0.163089	0.977425	0.37873	-1.23265
Ctr73	Control	-0.181784	-0.861203	-1.26221	0.770144	1.12649	0.365226	0.681039	1.4667	-1.48537	-1.22747	0.783563	0.323148	0.978	1.06703	-0.297819	-3.43785	0.150487	0.522096	-0.0998922	-1.94017	-1.87808	-0.97082	-2.78494	0.852345	0.454132	0.557768	0.294331	0.0656561	-0.52349	-1.05989	-0.189889	-0.943144	-0.326057	-0.0139235	-0.815031	-0.669986	0.289648	-0.669867	0.2793	0.855183	0.982527	-1.05116	-0.0835001	0.984102	0.0342903	1.61125	0.196754	-1.46801
Ctr74	Control	-0.180242	-1.60826	-1.50825	-1.79972	0.726739	0.600671	0.757645	-0.0519829	-0.272042	-1.20551	1.25715	0.415841	1.01678	0.928502	-0.26538	-3.46311	-0.284529	0.532036	-0.642234	0.590448	-0.550275	0.00538496	-0.125596	1.00061	0.420844	0.711108	0.206104	-0.275747	0.0585845	0.158631	1.20781	0.841863	0.156956	-0.22787	0.11415	0.707266	0.344142	-0.0890686	0.00946347	1.43704	0.402941	-0.22206	0.59358	-0.936128	-0.0107134	1.57155	-0.204207	-1.31779
Ctr75	Control	-0.359274	-2.77279	-1.0188	0.337826	0.96216	0.778145	0.639637	0.0765638	-0.49271	-1.02881	1.06676	0.402224	-0.117996	1.08915	-0.262144	-3.51101	-0.061196	0.582691	-0.162954	0.765954	-0.0687625	-0.306868	-0.0483752	0.802014	0.391572	0.255637	0.0809282	-0.473077	0.41368	-1.2363	-0.359317	0.247306	1.24477	0.398323	0.173424	0.143624	0.242157	-0.800494	-0.34528	0.841868	-0.59686	-0.504328	-0.309171	-1.01754	-2.0635	1.49629	-0.304152	-1.35958
Ctr76	Control	-0.459905	-1.97179	-1.48172	1.01514	1.20074	0.0196635	0.971673	1.67807	-0.58781	-0.410639	0.889348	0.984475	1.01479	1.3056	-3.29122	-3.36555	0.879253	-0.38915	0.0498344	0.735825	0.258946	-1.07716	0.0373773	0.750029	0.461827	0.60657	0.247396	-0.524078	0.145275	-0.885544	0.621936	0.0936397	1.05741	0.161814	-0.983568	0.225963	-0.46093	0.497409	0.718416	1.09163	-0.319083	0.293852	-0.186779	-0.770294	0.163089	0.977425	-0.0528686	-1.64771
Ctr77	Control	-0.533186	-1.61902	-0.501741	-2.28672	0.782142	1.19527	0.697246	1.78261	-0.0404176	-1.75683	0.83231	0.166605	0.894628	1.21266	-0.47521	-0.652589	0.762813	0.511983	0.0312213	0.62551	-0.0466456	0.338902	0.114914	1.13782	0.108483	0.450836	0.29816	0.0102588	-0.870613	0.427057	-1.20995	-0.839038	-0.160257	0.0387191	-1.30213	-0.707309	0.840099	-0.254526	0.360551	1.22476	0.141408	0.212492	-0.687165	-0.833359	0.0969943	0.919123	0.321178	-1.26503
Ctr78	Control	-0.972465	-1.09797	-1.77938	-1.7942	0.553213	0.424119	0.502004	-0.195848	-0.631072	-1.37817	1.12585	0.165297	0.803004	0.833798	1.17225	-0.585615	0.432407	0.409261	-0.410542	0.655404	-0.362901	-1.85462	0.15314	0.965345	0.288523	0.560345	0.173335	-0.236766	-0.109058	-0.0473099	1.01002	0.589268	-0.126486	-0.511214	-0.065969	0.567625	0.162291	-0.24156	-0.187679	1.2904	0.23985	-0.409338	0.330136	-1.08129	-0.162854	1.43735	-0.336683	-1.39231
Ctr79	Control	-0.364324	-1.30531	1.3239	-0.906685	0.87587	0.929383	0.858624	0.199802	-0.185158	-0.880905	1.17923	0.616845	0.0651326	1.17027	-0.297819	-0.573147	0.601559	-0.0530021	-0.40803	0.808379	-0.074802	0.278574	0.222206	1.03688	0.356157	0.00495413	0.192316	-0.250948	0.557286	-1.05989	-0.189889	0.463684	1.48757	0.64104	0.327718	0.263243	0.397934	-0.669867	-0.176404	0.967486	-0.457153	-0.343902	-0.0835001	-0.893188	-1.93318	1.61125	-0.190671	-1.29574
Ctr8	Control	-0.315043	-1.8534	-1.0002	1.13391	1.04921	1.32941	0.62811	1.44972	0.427374	-0.178883	0.838185	0.602161	-0.728606	1.37421	-0.15346	-0.49606	0.760102	0.353093	0.312169	0.843005	0.373859	-0.807285	0.309931	1.15903	0.458347	0.994205	0.280246	-0.271677	-0.861567	0.537877	0.115836	0.854126	-1.27666	0.0836104	-0.794841	0.106826	0.326642	0.308531	0.372506	0.957708	0.326285	0.424787	-0.388531	1.20849	-1.69801	1.07125	0.0141003	-1.18055
Ctr80	Control	-0.0954035	-1.1419	-0.928951	0.852513	0.742506	-0.0938858	0.807257	1.58554	-0.818721	-0.521684	0.804908	0.823337	0.877299	1.24469	-0.218755	-0.610703	0.586746	-0.267407	-0.0414165	-1.93011	-1.63235	-1.04204	0.23958	1.06251	0.3441	0.00359885	0.296198	-0.384208	0.0374562	-1.01799	0.494729	-0.0688169	0.87511	-0.0204191	-1.09941	0.136153	-0.577887	0.399334	0.591624	0.997318	-0.423975	0.173404	-0.356213	-0.863657	0.0652403	0.891113	-0.13807	-1.69564
Ctr81	Control	-0.389049	-0.492675	-1.06074	1.04986	0.774089	1.33234	0.895727	1.89431	0.238335	-1.62278	0.934246	0.361129	1.06061	1.28619	-0.0711399	-0.471636	0.593206	-0.446321	-0.320863	0.846832	0.524867	-1.03026	0.279426	1.06815	0.371546	0.862588	0.49638	-0.151306	-0.740455	0.586951	-1.05638	-0.642922	0.0598085	0.258709	-1.16229	-0.598891	0.981288	-0.136131	0.513613	1.33862	0.268033	0.357896	-0.482626	-0.720652	0.215117	1.02332	0.424033	-1.20717
Ctr82	Control	-0.406581	-0.403169	0.977462	0.497969	0.661525	0.820205	0.464138	1.20731	-0.596536	-1.20771	0.730733	0.313888	-1.06866	1.09489	-0.13969	-3.44637	-0.0840376	-0.281548	-0.462198	0.761508	-2.10999	-1.31343	0.169392	0.577122	0.278875	0.572183	0.231589	0.057288	-0.26053	-0.0774404	-1.31121	-0.145416	0.0526184	0.197668	-0.755436	-0.464293	0.15454	-0.49621	-0.196082	0.577616	0.0579111	-1.83854	-0.436101	-0.907677	0.0191042	0.850417	0.18353	-1.30318
Ctr83	Control	-0.251411	-0.792082	1.15951	-0.100562	-0.0536941	0.0582091	-0.912203	0.823099	-0.869494	-0.309889	1.3106	-0.0235987	-0.996116	1.00723	-0.269137	-0.601848	-0.183938	0.761122	-0.404462	0.758915	-0.375274	-0.794973	0.248435	1.1277	0.273048	-0.260533	0.14862	-0.102386	-1.30586	1.15335	1.61681	3.22393	0.126169	2.2823	0.100369	-0.162094	0.1014	-1.47234	-0.25369	1.52545	0.501271	-0.993647	-0.328899	-0.848606	0.0810142	1.65246	-0.149986	-1.13924
Ctr84	Control	0.040526	-0.328872	1.64175	-1.87194	1.31944	1.3954	0.723667	1.5035	0.561577	-0.114345	0.887261	0.695813	-0.648696	1.40961	-0.11855	-0.311001	-0.00741153	0.842958	0.0287612	0.788963	-0.249175	-0.661175	0.0636065	1.13077	0.328272	0.0895795	0.328851	0.226579	-0.798904	0.614856	0.189768	0.948545	-1.17072	0.189522	-0.727513	0.159023	0.394617	0.365531	0.446196	1.01252	0.387247	0.49479	-0.290058	-0.614541	0.326327	1.12141	0.0636187	-1.1527
Ctr85	Control	-0.146888	-0.362068	-1.46635	0.825297	1.121	1.33234	0.895727	1.89431	0.238335	-1.62278	0.934246	0.361129	1.06061	1.28619	-3.25928	-0.373432	0.207542	0.616708	0.0228274	0.725306	-0.587444	0.518867	0.126295	0.922179	0.290119	0.412831	0.49638	-0.30162	-0.740455	0.586951	-1.05638	-0.642922	0.0598085	0.258709	-1.16229	-0.598891	-0.203629	-0.136131	0.513613	1.33862	0.268033	0.357896	-0.482626	-0.720652	0.215117	1.02332	-0.648554	-1.20717
Ctr86	Control	0.325145	-0.4469	1.53161	-1.56499	1.07048	1.01114	-0.468584	0.0868977	0.779175	-0.488001	1.0816	1.16385	-0.361385	1.36729	-0.373593	-0.419119	0.489919	0.641676	0.247234	-1.81917	0.245732	-0.460366	0.288669	0.996096	0.291134	1.14442	0.397389	-0.196152	-0.409606	-0.300954	-0.807559	-0.325146	-0.846041	0.481207	-1.04178	-1.0186	-0.169967	-0.520177	0.659394	1.5231	-0.058134	0.291532	-0.151202	-0.538027	1.25386	1.19215	-0.130366	-1.52847
Ctr87	Control	0.0564577	-1.41481	1.19642	-2.46331	0.865276	0.72865	-1.13798	0.093871	-0.801917	-0.922074	1.00563	0.615326	-0.284514	1.36196	-0.218755	-0.615485	0.35714	0.0611883	-0.0101809	0.850307	0.581149	-0.731535	0.25022	1.02753	0.24119	-0.388446	0.354651	0.21597	-0.0558957	1.40843	-0.0224456	0.0936397	0.556679	0.630475	-0.58741	-0.383147	0.199503	-0.540771	0.234675	1.19416	-0.319083	-0.185356	-0.186779	-0.770294	0.163089	0.977425	-1.01562	-1.40492
Ctr88	Control	-0.0519896	-2.52165	1.27279	-2.46283	0.803725	0.373228	-1.42512	1.02987	-1.88022	-1.01116	0.910707	0.682959	1.28291	0.896194	-2.10403	-0.634288	0.49942	-0.210351	-0.634089	0.724922	0.361706	-0.60404	-0.0468313	0.953046	0.26078	1.05333	0.399806	0.0282231	-0.23573	-0.0855919	-0.0659891	-0.784912	-0.836941	-0.666609	-0.906145	-0.338219	0.403564	-0.22185	0.191274	0.822898	0.176355	-1.26963	-0.244777	-0.802252	0.129595	0.94788	0.0148017	-1.42132
Ctr89	Control	0.437445	-1.2384	1.99206	-1.10522	1.76603	1.75192	-0.245188	0.546485	0.373493	-0.191133	1.56803	1.86096	0.333282	1.45638	0.0489005	-0.311001	1.31345	1.0254	-1.67745	1.00013	-0.578207	-0.191893	0.466973	1.35924	0.43367	1.8856	0.967567	0.03279	0.309481	2.8767	-0.267428	0.364658	-1.41067	0.331862	-0.474439	-0.637255	0.84781	-0.103743	0.971083	1.82925	0.387247	1.10493	0.568229	-0.141597	0.821992	1.55864	0.441984	-1.08217
Ctr9	Control	-0.372317	-1.48755	1.19585	0.801171	0.90681	1.33234	0.895727	1.89431	0.238335	-1.62278	0.934246	0.361129	1.06061	1.28619	-0.126752	-0.176007	0.89235	0.471986	0.261492	0.846832	-0.119427	0.354323	0.126295	1.12487	0.595534	0.309774	0.373318	-0.30162	-0.740455	0.586951	-1.05638	-0.642922	0.0598085	0.258709	-1.16229	-0.598891	-0.203629	-0.136131	0.513613	1.33862	0.268033	0.357896	-0.482626	-0.720652	0.215117	1.02332	-0.648554	-1.20717
Ctr90	Control	0.0818758	-0.547463	0.0801141	1.05878	1.69137	1.44894	-0.469525	2.08185	1.07369	-0.32779	1.65088	1.37409	-0.177479	1.13814	0.025448	-0.457568	0.659228	0.611485	-1.13073	0.808379	0.643955	0.347636	0.47354	1.24486	0.437683	1.09388	0.642406	-0.111078	-0.286191	2.01447	-0.606848	-0.0688169	-0.475583	0.311873	-0.650533	-0.822147	0.0145714	-0.365432	0.632771	1.5776	0.107368	0.103401	0.116136	1.48658	-1.40657	1.32833	0.655302	-1.21006
Ctr91	Control	-0.946269	-0.722675	-0.515013	0.0194104	0.835684	0.572866	-0.013427	-0.145581	-0.110958	-0.978707	1.4602	0.438529	-0.670384	1.34243	0.133944	-0.708907	0.481426	-0.224899	-0.503658	0.630781	-0.655812	-0.00217546	0.0690746	1.058	0.360548	0.0844212	0.204744	-0.357788	-0.305035	-0.698013	-0.0873215	0.0107864	-0.179072	0.483965	-0.970661	-0.692448	0.00058868	-0.590789	0.170011	0.931228	-0.372578	-1.28983	-0.659128	-0.817909	0.113186	1.68084	-0.0963217	-1.2571
Ctr92	Control	-0.171962	-0.754094	1.29376	0.487872	0.79874	1.15842	-0.118801	-0.095854	-0.108892	-0.845781	0.857366	0.415841	-0.562173	1.07795	0.025448	-0.735822	0.934644	0.483831	-0.0414165	0.703972	-0.627656	-1.50187	-0.0829579	0.945789	0.3441	-0.287123	0.320783	0.0827107	-0.172786	1.27598	-0.149653	-0.0688169	-0.078496	0.106096	-0.799101	-0.49936	0.209685	-0.449967	0.107884	1.09984	-0.423975	0.173404	-0.356213	-0.863657	0.0652403	0.891113	-0.163721	-1.28058
Ctr93	Control	-0.315043	-0.958736	1.67023	-1.12548	1.13336	0.262631	-1.11289	1.78385	-0.935485	-0.801362	1.03506	0.95455	0.925834	1.23878	0.013991	-3.30584	1.03846	0.792539	0.27352	0.681652	-1.42942	-1.12017	0.35422	1.07382	0.628394	-0.281454	0.445562	-0.121362	-0.0322703	0.103729	0.115836	-0.552702	-0.446196	-0.230916	-0.602353	0.0108677	0.326642	0.0626526	0.481794	1.19416	0.326285	-1.09747	-0.0025937	1.20849	0.269458	1.81869	0.307264	-1.35282
Ctr94	Control	0.229202	0.121533	1.92739	-1.73876	1.49671	1.40671	-0.603328	0.289617	-0.508193	-0.467272	1.36101	1.47696	-0.0527074	1.43323	0.114945	-3.11531	1.27868	1.20763	-0.0644481	0.906616	0.163739	-0.395205	0.625572	1.21516	0.730612	0.215721	0.683385	-0.0846581	0.0387014	1.34088	-0.544517	-1.39604	-2.13367	-0.282079	-0.814517	-0.676068	0.732313	-0.0939795	0.812289	1.62381	0.690108	0.842566	0.585095	1.53233	0.608852	1.37063	0.0458163	-1.42936
Ctr95	Control	0.511451	0.693262	1.72434	2.12456	2.09568	1.94332	0.00585906	2.28684	1.69303	-0.157702	1.52638	1.88651	0.480188	1.64332	0.185718	-0.311001	1.60183	0.645356	0.827444	-1.68402	0.295676	-0.20308	0.466973	1.30252	0.803733	0.416418	0.81055	-0.160999	0.40084	0.00636243	0.834149	-1.04217	-2.33411	-1.97124	-0.86776	-0.300529	0.521756	0.472145	0.555485	-1.0987	0.387247	0.625724	0.954166	-0.141597	0.821992	1.55864	-0.441884	-1.08217
Ctr96	Control	-0.584777	-1.66495	1.36261	-0.781505	0.694334	1.15842	-0.118801	-0.095854	-0.108892	-0.845781	0.857366	0.415841	-0.562173	1.07795	-0.218755	-3.42048	0.6355	0.339108	0.108984	-1.93011	-5.99788	-0.907937	-2.76756	1.01526	0.366775	-1.12267	0.271021	-0.00723884	-0.172786	1.27598	-0.149653	-0.0688169	-0.078496	0.106096	-0.799101	-0.49936	0.209685	-0.449967	0.107884	1.09984	-0.423975	0.173404	-0.356213	-0.863657	0.0652403	0.891113	-0.163721	-1.28058
Ctr97	Control	-0.237594	-0.368894	1.43102	-1.96273	0.173439	0.328625	-1.01734	1.83762	-0.801282	-0.736824	1.08414	1.0482	1.00574	1.27418	-0.00287302	-0.589255	1.10083	-0.0359339	0.0287612	0.700164	-5.49977	-0.426706	0.129013	1.04083	0.43367	-0.503249	0.59143	0.03279	0.030393	0.180708	0.189768	-0.458284	-0.340247	-0.125004	-0.535025	0.0630645	0.394617	0.119653	0.555485	1.24897	0.387247	-1.02746	0.0958796	-0.614541	0.326327	-0.61407	0.356782	-1.32496
Ctr98	Control	0.23791	0.12356	1.29043	1.52836	1.37514	1.2715	-0.799104	0.179441	-0.783148	-0.599497	1.26046	1.28508	-0.216426	1.3607	1.57444	-0.49606	1.24032	0.550694	0.327268	0.81555	-5.18305	-0.188862	0.281917	1.11073	0.385225	1.07198	0.583803	0.00145316	-0.0896832	1.18317	-0.695988	-1.58949	-2.35074	-0.499071	-0.952456	-0.783008	0.593047	-0.210762	0.661313	1.51151	0.565208	0.699144	0.383343	-0.456139	-1.47513	-0.467634	-0.055637	-1.48643
Ctr99	Control	1.06125	0.336277	2.24285	-0.577548	2.72149	2.20196	0.380366	2.4976	2.21899	0.095235	1.71872	2.25355	0.79337	1.78206	-2.74993	-0.185882	1.50314	0.289321	0.342171	1.04855	-0.375274	0.390854	0.647019	1.32984	0.680181	1.9097	1.13348	0.155606	0.64643	0.30806	1.1239	-0.672126	-1.91888	-1.55615	-0.603891	-0.0959586	0.788161	0.695541	0.844292	-0.883869	0.626171	0.900081	1.3401	0.0710679	-0.922602	1.75524	-0.247811	-0.972994
Cr1	Critical	0.681423	-0.591819	0.1598	0.282093	0.346259	-0.0166523	0.304241	0.225874	-0.162633	-1.0813	0.435545	0.373458	0.0729583	0.268534	0.605664	0.216962	-1.54017	0.0392925	-0.0899356	-1.89831	0.929896	-0.0850149	0.412441	-1.85668	0.17113	1.87547	-0.29578	-2.34827	0.943939	-1.55649	-1.12402	0.677526	0.236506	-1.76722	0.911074	1.92698	1.51156	1.25591	0.632771	-0.917063	0.21226	-0.892616	0.139526	1.107	0.163089	-0.758057	-0.277797	0.0488105
Cr10	Critical	-0.413267	-1.13536	0.435801	0.628924	-0.631914	0.567313	1.19364	0.122642	-0.391874	-0.646343	0.154267	-0.480635	-0.728153	0.128195	0.449847	0.922885	-0.127872	0.473194	0.757662	-0.0191276	1.2685	0.407939	0.872124	-0.522594	-1.29005	-0.00829805	-0.126274	0.897406	0.821244	0.312363	-0.936837	-0.490247	-1.60367	-0.844104	0.0036733	0.998946	1.38442	0.100357	0.632771	-1.59501	-0.164734	0.169123	0.92083	1.24438	0.307075	-0.631051	-0.890246	0.287182
Cr11	Critical	1.20474	0.828546	0.045744	-0.0244187	-0.152955	0.615101	0.866043	-0.065827	0.740321	-0.453997	0.21108	0.402895	0.535604	-0.238714	0.104512	0.957932	1.05543	-0.579199	-0.0125535	-1.93011	0.540282	0.0785487	0.67096	-0.374825	-0.286692	-0.483529	-0.204869	-2.40219	-0.136863	-0.34705	-0.149653	-0.0688169	0.553806	0.551747	1.05621	1.85369	1.16031	-1.13566	-0.592003	-0.53362	-0.423975	0.304339	-0.0299076	-0.863657	0.0652403	-0.844368	-0.0183427	0.219717
Cr12	Critical	2.32598	0.226465	0.195206	0.49658	0.50173	-1.10353	1.27319	-0.0091756	0.808662	1.1361	-0.901194	0.734033	-0.0636792	-0.970445	0.635886	0.645039	0.51766	-0.507397	0.525214	-0.347323	0.832024	-0.142255	0.591306	-1.8632	-2.48063	-0.641897	-0.176629	-2.35756	-0.120453	0.999032	0.600015	0.0656444	-0.805954	-0.297727	0.550724	-0.298822	-0.972732	2.0155	1.4201	-0.933315	1.63386	2.92303	1.57758	1.09091	-1.82124	-0.772931	-0.42571	0.259387
Cr13	Critical	0.0745809	0.618776	-0.240233	0.430565	-0.109259	0.191722	0.773957	-0.976802	0.44354	-0.0675201	-0.0309698	0.125446	0.165071	-1.03359	0.355406	0.122432	-1.22582	-1.60513	-0.495182	-0.313193	0.894823	-1.65137	0.530514	-1.82271	-2.44471	0.147391	0.137734	0.896491	-1.22523	-0.0955007	0.0919376	-0.583223	0.90002	0.259679	0.760011	1.1363	0.757862	-0.675978	-0.99348	-0.3545	-1.1331	0.258735	0.291879	-0.686343	-1.7164	-0.680448	0.048791	1.40367
Cr14	Critical	0.681423	-0.591819	0.1598	0.282093	0.346259	-0.0166523	0.304241	0.225874	-0.162633	-1.0813	0.435545	0.373458	0.0729583	0.268534	0.605664	0.216962	-1.54017	0.0392925	-0.0899356	-1.89831	0.929896	-0.0850149	0.412441	-1.85668	0.17113	1.87547	-0.29578	-2.34827	0.943939	-1.55649	-1.12402	0.677526	0.236506	-1.76722	0.911074	1.92698	1.51156	1.25591	0.632771	-0.917063	0.21226	-0.892616	0.139526	1.107	0.163089	-0.758057	-0.277797	0.0488105
Cr15	Critical	-1.07806	-0.248637	0.175964	0.235023	-0.342556	-0.936575	-0.618487	-1.84957	0.38525	0.327907	-0.36735	-0.302197	0.186687	-0.548824	0.648556	0.218052	-0.587952	-2.92606	-1.69094	-0.319088	0.860271	-0.146675	-2.67341	-1.8297	0.195101	1.29515	0.122255	-1.22562	0.539869	1.28205	1.5246	0.793536	-0.391048	-1.222	1.72615	1.49721	0.283022	0.651981	0.890209	0.229946	1.86491	1.27949	1.21728	1.17367	1.08031	-0.696423	0.127702	1.2656
Cr16	Critical	-0.036923	0.10785	0.503467	0.18388	0.412251	0.473393	0.325095	0.21295	1.0525	-0.104677	0.0772509	1.1521	2.10211	0.236945	0.555281	0.170887	-1.71145	-0.679404	-0.679394	-1.92499	-0.976598	-0.657052	-0.31887	-0.801319	0.142973	1.28909	-0.113958	-1.30935	1.62503	-0.5206	-0.129146	0.541259	0.0835977	-0.267343	1.15921	2.44133	1.83381	2.15675	1.38753	-0.996173	0.501271	0.323756	-0.714836	1.02868	0.0810142	-0.830454	-0.17627	0.239541
Cr17	Critical	-0.347061	1.17186	1.32977	1.24674	0.859749	0.093515	1.17037	0.390335	1.18408	0.980463	0.126947	0.266651	-0.528917	0.0972522	0.322535	1.33707	0.873061	0.728767	0.573054	0.382401	1.24133	-1.1057	0.466973	-0.429084	-2.17259	-0.127538	0.548778	0.837041	0.391978	0.30806	0.0223247	-0.672126	-0.995438	0.413181	0.480737	-1.46079	-1.23747	0.343048	0.2793	-0.0671382	-0.282166	-0.575868	1.94907	1.94837	-0.922602	0.0197485	-0.312343	0.80054
Cr18	Critical	2.96321	0.487936	0.670856	0.303036	0.194923	0.351537	1.059	0.240552	0.326422	-0.0969342	0.263592	0.108016	0.800395	-0.436668	0.659674	0.48658	0.671179	-2.35636	-1.67405	-1.86971	-0.0508266	0.500355	-0.804859	-1.06288	0.33139	1.90182	0.170906	0.51216	0.178449	0.512993	0.0919376	0.239719	-0.0757783	-0.440369	0.254106	0.563142	0.548766	-0.675978	0.104502	-0.832257	-0.224765	1.2246	-0.420363	-0.686343	0.251074	-0.680448	-0.170329	0.421951
Cr19	Critical	0.723309	-0.131476	-1.21015	-0.0408816	-0.407665	0.01938	-0.364356	-0.232403	1.22225	0.821812	-0.564778	-0.699341	0.024	-1.17378	0.035131	0.700067	-0.796264	-0.253422	0.555649	-1.28484	0.498609	0.204168	0.526684	0.236004	-2.50297	-0.916772	-0.113958	0.514847	1.28129	-0.996642	-0.129146	0.994156	1.15939	1.23609	0.778818	0.135365	-0.784275	1.38916	0.526419	-0.179442	-0.407066	0.323756	0.529387	-0.848606	0.0810142	-0.830454	-0.259257	0.120709
Cr2	Critical	-1.07806	-0.248637	0.175964	0.235023	-0.342556	-0.936575	-0.618487	-1.84957	0.38525	0.327907	-0.36735	-0.302197	0.186687	-0.548824	0.648556	0.218052	-0.587952	-2.92606	-1.69094	-0.319088	0.860271	-0.146675	-2.67341	-1.8297	0.195101	1.29515	0.122255	-1.22562	0.539869	1.28205	1.5246	0.793536	-0.391048	-1.222	1.72615	1.49721	0.283022	0.651981	0.890209	0.229946	1.86491	1.27949	1.21728	1.17367	1.08031	-0.696423	0.127702	1.2656
Cr20	Critical	0.629997	1.04392	-0.128369	0.315847	-0.334177	-0.521458	0.532591	-0.613653	0.325278	0.871598	-0.754209	-0.0724707	-0.585982	-0.748121	0.312852	0.849815	-0.434972	-0.31165	-0.340519	-0.301133	0.317994	0.112713	0.642946	-0.529914	-2.43202	-0.402707	0.135138	0.672445	-1.9446	-0.716297	0.784481	0.301227	0.336738	0.260709	0.751237	0.496221	-0.311482	-0.0629581	-2.68573	-0.796548	-0.185051	-0.46435	-1.43753	-0.650994	0.288121	1.08771	0.283342	0.440098
Cr21	Critical	0.872444	-1.08554	0.931767	1.09024	0.95454	0.532761	1.89713	0.677622	0.557326	0.103669	0.404997	1.38946	1.25061	0.618832	1.02822	0.60339	-0.545264	-2.81717	-1.26639	-0.117753	0.351877	-0.874844	-1.22175	-0.503782	0.407285	1.15945	-4.6186	-0.884814	1.08559	0.891528	0.872446	0.413567	0.700475	-0.070141	1.52158	0.167515	-0.455848	-0.0742165	1.00926	-1.0703	0.418826	-0.38106	0.146889	-0.113489	-1.11602	-0.150867	-0.0944689	0.726096
Cr22	Critical	-0.413267	-1.13536	0.435801	0.628924	-0.631914	0.567313	1.19364	0.122642	-0.391874	-0.646343	0.154267	-0.480635	-0.728153	0.128195	0.449847	0.922885	-0.127872	0.473194	0.757662	-0.0191276	1.2685	0.407939	0.872124	-0.522594	-1.29005	-0.00829805	-0.126274	0.897406	0.821244	0.312363	-0.936837	-0.490247	-1.60367	-0.844104	0.0036733	0.998946	1.38442	0.100357	0.632771	-1.59501	-0.164734	0.169123	0.92083	1.24438	0.307075	-0.631051	-0.890246	0.287182
Cr23	Critical	1.20474	0.828546	0.045744	-0.0244187	-0.152955	0.615101	0.866043	-0.065827	0.740321	-0.453997	0.21108	0.402895	0.535604	-0.238714	0.104512	0.957932	1.05543	-0.579199	-0.0125535	-1.93011	0.540282	0.0785487	0.67096	-0.374825	-0.286692	-0.483529	-0.204869	-2.40219	-0.136863	-0.34705	-0.149653	-0.0688169	0.553806	0.551747	1.05621	1.85369	1.16031	-1.13566	-0.592003	-0.53362	-0.423975	0.304339	-0.0299076	-0.863657	0.0652403	-0.844368	-0.0183427	0.219717
Cr24	Critical	2.32598	0.226465	0.195206	0.49658	0.50173	-1.10353	1.27319	-0.0091756	0.808662	1.1361	-0.901194	0.734033	-0.0636792	-0.970445	0.635886	0.645039	0.51766	-0.507397	0.525214	-0.347323	0.832024	-0.142255	0.591306	-1.8632	-2.48063	-0.641897	-0.176629	-2.35756	-0.120453	0.999032	0.600015	0.0656444	-0.805954	-0.297727	0.550724	-0.298822	-0.972732	2.0155	1.4201	-0.933315	1.63386	2.92303	1.57758	1.09091	-1.82124	-0.772931	-0.42571	0.259387
Cr25	Critical	0.0745809	0.618776	-0.240233	0.430565	-0.109259	0.191722	0.773957	-0.976802	0.44354	-0.0675201	-0.0309698	0.125446	0.165071	-1.03359	0.355406	0.122432	-1.22582	-1.60513	-0.495182	-0.313193	0.894823	-1.65137	0.530514	-1.82271	-2.44471	0.147391	0.137734	0.896491	-1.22523	-0.0955007	0.0919376	-0.583223	0.90002	0.259679	0.760011	1.1363	0.757862	-0.675978	-0.99348	-0.3545	-1.1331	0.258735	0.291879	-0.686343	-1.7164	-0.680448	0.048791	1.40367
Cr26	Critical	2.96321	0.487936	0.670856	0.303036	0.194923	0.351537	1.059	0.240552	0.326422	-0.0969342	0.263592	0.108016	0.800395	-0.436668	0.659674	0.48658	0.671179	-2.35636	-1.67405	-1.86971	-0.0508266	0.500355	-0.804859	-1.06288	0.33139	1.90182	0.170906	0.51216	0.178449	0.512993	0.0919376	0.239719	-0.0757783	-0.440369	0.254106	0.563142	0.548766	-0.675978	0.104502	-0.832257	-0.224765	1.2246	-0.420363	-0.686343	0.251074	-0.680448	-0.170329	0.421951
Cr27	Critical	0.723309	-0.131476	-1.21015	-0.0408816	-0.407665	0.01938	-0.364356	-0.232403	1.22225	0.821812	-0.564778	-0.699341	0.024	-1.17378	0.035131	0.700067	-0.796264	-0.253422	0.555649	-1.28484	0.498609	0.204168	0.526684	0.236004	-2.50297	-0.916772	-0.113958	0.514847	1.28129	-0.996642	-0.129146	0.994156	1.15939	1.23609	0.778818	0.135365	-0.784275	1.38916	0.526419	-0.179442	-0.407066	0.323756	0.529387	-0.848606	0.0810142	-0.830454	-0.259257	0.120709
Cr28	Critical	0.629997	1.04392	-0.128369	0.315847	-0.334177	-0.521458	0.532591	-0.613653	0.325278	0.871598	-0.754209	-0.0724707	-0.585982	-0.748121	0.312852	0.849815	-0.434972	-0.31165	-0.340519	-0.301133	0.317994	0.112713	0.642946	-0.529914	-2.43202	-0.402707	0.135138	0.672445	-1.9446	-0.716297	0.784481	0.301227	0.336738	0.260709	0.751237	0.496221	-0.311482	-0.0629581	-2.68573	-0.796548	-0.185051	-0.46435	-1.43753	-0.650994	0.288121	1.08771	0.283342	0.440098
Cr29	Critical	-0.413267	-1.13536	0.435801	0.628924	-0.631914	0.567313	1.19364	0.122642	-0.391874	-0.646343	0.154267	-0.480635	-0.728153	0.128195	0.449847	0.922885	-0.127872	0.473194	0.757662	-0.0191276	1.2685	0.407939	0.872124	-0.522594	-1.29005	-0.00829805	-0.126274	0.897406	0.821244	0.312363	-0.936837	-0.490247	-1.60367	-0.844104	0.0036733	0.998946	1.38442	0.100357	0.632771	-1.59501	-0.164734	0.169123	0.92083	1.24438	0.307075	-0.631051	-0.890246	0.287182
Cr3	Critical	-0.036923	0.10785	0.503467	0.18388	0.412251	0.473393	0.325095	0.21295	1.0525	-0.104677	0.0772509	1.1521	2.10211	0.236945	0.555281	0.170887	-1.71145	-0.679404	-0.679394	-1.92499	-0.976598	-0.657052	-0.31887	-0.801319	0.142973	1.28909	-0.113958	-1.30935	1.62503	-0.5206	-0.129146	0.541259	0.0835977	-0.267343	1.15921	2.44133	1.83381	2.15675	1.38753	-0.996173	0.501271	0.323756	-0.714836	1.02868	0.0810142	-0.830454	-0.17627	0.239541
Cr30	Critical	2.32598	0.226465	0.195206	0.49658	0.50173	-1.10353	1.27319	-0.0091756	0.808662	1.1361	-0.901194	0.734033	-0.0636792	-0.970445	0.635886	0.645039	0.51766	-0.507397	0.525214	-0.347323	0.832024	-0.142255	0.591306	-1.8632	-2.48063	-0.641897	-0.176629	-2.35756	-0.120453	0.999032	0.600015	0.0656444	-0.805954	-0.297727	0.550724	-0.298822	-0.972732	2.0155	1.4201	-0.933315	1.63386	2.92303	1.57758	1.09091	-1.82124	-0.772931	-0.42571	0.259387
Cr31	Critical	0.0745809	0.618776	-0.240233	0.430565	-0.109259	0.191722	0.773957	-0.976802	0.44354	-0.0675201	-0.0309698	0.125446	0.165071	-1.03359	0.355406	0.122432	-1.22582	-1.60513	-0.495182	-0.313193	0.894823	-1.65137	0.530514	-1.82271	-2.44471	0.147391	0.137734	0.896491	-1.22523	-0.0955007	0.0919376	-0.583223	0.90002	0.259679	0.760011	1.1363	0.757862	-0.675978	-0.99348	-0.3545	-1.1331	0.258735	0.291879	-0.686343	-1.7164	-0.680448	0.048791	1.40367
Cr32	Critical	0.681423	-0.591819	0.1598	0.282093	0.346259	-0.0166523	0.304241	0.225874	-0.162633	-1.0813	0.435545	0.373458	0.0729583	0.268534	0.605664	0.216962	-1.54017	0.0392925	-0.0899356	-1.89831	0.929896	-0.0850149	0.412441	-1.85668	0.17113	1.87547	-0.29578	-2.34827	0.943939	-1.55649	-1.12402	0.677526	0.236506	-1.76722	0.911074	1.92698	1.51156	1.25591	0.632771	-0.917063	0.21226	-0.892616	0.139526	1.107	0.163089	-0.758057	-0.277797	0.0488105
Cr33	Critical	-1.07806	-0.248637	0.175964	0.235023	-0.342556	-0.936575	-0.618487	-1.84957	0.38525	0.327907	-0.36735	-0.302197	0.186687	-0.548824	0.648556	0.218052	-0.587952	-2.92606	-1.69094	-0.319088	0.860271	-0.146675	-2.67341	-1.8297	0.195101	1.29515	0.122255	-1.22562	0.539869	1.28205	1.5246	0.793536	-0.391048	-1.222	1.72615	1.49721	0.283022	0.651981	0.890209	0.229946	1.86491	1.27949	1.21728	1.17367	1.08031	-0.696423	0.127702	1.2656
Cr34	Critical	-0.036923	0.10785	0.503467	0.18388	0.412251	0.473393	0.325095	0.21295	1.0525	-0.104677	0.0772509	1.1521	2.10211	0.236945	0.555281	0.170887	-1.71145	-0.679404	-0.679394	-1.92499	-0.976598	-0.657052	-0.31887	-0.801319	0.142973	1.28909	-0.113958	-1.30935	1.62503	-0.5206	-0.129146	0.541259	0.0835977	-0.267343	1.15921	2.44133	1.83381	2.15675	1.38753	-0.996173	0.501271	0.323756	-0.714836	1.02868	0.0810142	-0.830454	-0.17627	0.239541
Cr35	Critical	-0.347061	1.17186	1.32977	1.24674	0.859749	0.093515	1.17037	0.390335	1.18408	0.980463	0.126947	0.266651	-0.528917	0.0972522	0.322535	1.33707	0.873061	0.728767	0.573054	0.382401	1.24133	-1.1057	0.466973	-0.429084	-2.17259	-0.127538	0.548778	0.837041	0.391978	0.30806	0.0223247	-0.672126	-0.995438	0.413181	0.480737	-1.46079	-1.23747	0.343048	0.2793	-0.0671382	-0.282166	-0.575868	1.94907	1.94837	-0.922602	0.0197485	-0.312343	0.80054
Cr36	Critical	2.96321	0.487936	0.670856	0.303036	0.194923	0.351537	1.059	0.240552	0.326422	-0.0969342	0.263592	0.108016	0.800395	-0.436668	0.659674	0.48658	0.671179	-2.35636	-1.67405	-1.86971	-0.0508266	0.500355	-0.804859	-1.06288	0.33139	1.90182	0.170906	0.51216	0.178449	0.512993	0.0919376	0.239719	-0.0757783	-0.440369	0.254106	0.563142	0.548766	-0.675978	0.104502	-0.832257	-0.224765	1.2246	-0.420363	-0.686343	0.251074	-0.680448	-0.170329	0.421951
Cr37	Critical	0.723309	-0.131476	-1.21015	-0.0408816	-0.407665	0.01938	-0.364356	-0.232403	1.22225	0.821812	-0.564778	-0.699341	0.024	-1.17378	0.035131	0.700067	-0.796264	-0.253422	0.555649	-1.28484	0.498609	0.204168	0.526684	0.236004	-2.50297	-0.916772	-0.113958	0.514847	1.28129	-0.996642	-0.129146	0.994156	1.15939	1.23609	0.778818	0.135365	-0.784275	1.38916	0.526419	-0.179442	-0.407066	0.323756	0.529387	-0.848606	0.0810142	-0.830454	-0.259257	0.120709
Cr38	Critical	0.629997	1.04392	-0.128369	0.315847	-0.334177	-0.521458	0.532591	-0.613653	0.325278	0.871598	-0.754209	-0.0724707	-0.585982	-0.748121	0.312852	0.849815	-0.434972	-0.31165	-0.340519	-0.301133	0.317994	0.112713	0.642946	-0.529914	-2.43202	-0.402707	0.135138	0.672445	-1.9446	-0.716297	0.784481	0.301227	0.336738	0.260709	0.751237	0.496221	-0.311482	-0.0629581	-2.68573	-0.796548	-0.185051	-0.46435	-1.43753	-0.650994	0.288121	1.08771	0.283342	0.440098
Cr39	Critical	0.872444	-1.08554	0.931767	1.09024	0.95454	0.532761	1.89713	0.677622	0.557326	0.103669	0.404997	1.38946	1.25061	0.618832	1.02822	0.60339	-0.545264	-2.81717	-1.26639	-0.117753	0.351877	-0.874844	-1.22175	-0.503782	0.407285	1.15945	-4.6186	-0.884814	1.08559	0.891528	0.872446	0.413567	0.700475	-0.070141	1.52158	0.167515	-0.455848	-0.0742165	1.00926	-1.0703	0.418826	-0.38106	0.146889	-0.113489	-1.11602	-0.150867	-0.0944689	0.726096
Cr4	Critical	0.981326	1.72502	0.0677257	0.723924	0.847253	0.956564	0.944996	0.840593	1.11198	0.582811	-0.0900991	1.29114	0.959327	-0.171311	0.794255	1.56437	2.94771	-0.150124	-0.170614	0.0340108	-0.525794	1.83811	-0.960036	-0.978214	0.276528	-0.260533	-0.856998	-2.17898	0.952518	-0.771377	-0.724623	-1.62606	-0.902467	0.0572289	1.25736	1.08716	0.427453	1.65464	0.742059	-0.143184	0.91859	-0.240082	-0.0407352	-0.477156	-1.49716	-0.487063	-0.216955	0.631709
Cr40	Critical	-0.413267	-1.13536	0.435801	0.628924	-0.631914	0.567313	1.19364	0.122642	-0.391874	-0.646343	0.154267	-0.480635	-0.728153	0.128195	0.449847	0.922885	-0.127872	0.473194	0.757662	-0.0191276	1.2685	0.407939	0.872124	-0.522594	-1.29005	-0.00829805	-0.126274	0.897406	0.821244	0.312363	-0.936837	-0.490247	-1.60367	-0.844104	0.0036733	0.998946	1.38442	0.100357	0.632771	-1.59501	-0.164734	0.169123	0.92083	1.24438	0.307075	-0.631051	-0.890246	0.287182
Cr41	Critical	1.20474	0.828546	0.045744	-0.0244187	-0.152955	0.615101	0.866043	-0.065827	0.740321	-0.453997	0.21108	0.402895	0.535604	-0.238714	0.104512	0.957932	1.05543	-0.579199	-0.0125535	-1.93011	0.540282	0.0785487	0.67096	-0.374825	-0.286692	-0.483529	-0.204869	-2.40219	-0.136863	-0.34705	-0.149653	-0.0688169	0.553806	0.551747	1.05621	1.85369	1.16031	-1.13566	-0.592003	-0.53362	-0.423975	0.304339	-0.0299076	-0.863657	0.0652403	-0.844368	-0.0183427	0.219717
Cr42	Critical	2.32598	0.226465	0.195206	0.49658	0.50173	-1.10353	1.27319	-0.0091756	0.808662	1.1361	-0.901194	0.734033	-0.0636792	-0.970445	0.635886	0.645039	0.51766	-0.507397	0.525214	-0.347323	0.832024	-0.142255	0.591306	-1.8632	-2.48063	-0.641897	-0.176629	-2.35756	-0.120453	0.999032	0.600015	0.0656444	-0.805954	-0.297727	0.550724	-0.298822	-0.972732	2.0155	1.4201	-0.933315	1.63386	2.92303	1.57758	1.09091	-1.82124	-0.772931	-0.42571	0.259387
Cr43	Critical	0.0745809	0.618776	-0.240233	0.430565	-0.109259	0.191722	0.773957	-0.976802	0.44354	-0.0675201	-0.0309698	0.125446	0.165071	-1.03359	0.355406	0.122432	-1.22582	-1.60513	-0.495182	-0.313193	0.894823	-1.65137	0.530514	-1.82271	-2.44471	0.147391	0.137734	0.896491	-1.22523	-0.0955007	0.0919376	-0.583223	0.90002	0.259679	0.760011	1.1363	0.757862	-0.675978	-0.99348	-0.3545	-1.1331	0.258735	0.291879	-0.686343	-1.7164	-0.680448	0.048791	1.40367
Cr44	Critical	0.681423	-0.591819	0.1598	0.282093	0.346259	-0.0166523	0.304241	0.225874	-0.162633	-1.0813	0.435545	0.373458	0.0729583	0.268534	0.605664	0.216962	-1.54017	0.0392925	-0.0899356	-1.89831	0.929896	-0.0850149	0.412441	-1.85668	0.17113	1.87547	-0.29578	-2.34827	0.943939	-1.55649	-1.12402	0.677526	0.236506	-1.76722	0.911074	1.92698	1.51156	1.25591	0.632771	-0.917063	0.21226	-0.892616	0.139526	1.107	0.163089	-0.758057	-0.277797	0.0488105
Cr45	Critical	-1.07806	-0.248637	0.175964	0.235023	-0.342556	-0.936575	-0.618487	-1.84957	0.38525	0.327907	-0.36735	-0.302197	0.186687	-0.548824	0.648556	0.218052	-0.587952	-2.92606	-1.69094	-0.319088	0.860271	-0.146675	-2.67341	-1.8297	0.195101	1.29515	0.122255	-1.22562	0.539869	1.28205	1.5246	0.793536	-0.391048	-1.222	1.72615	1.49721	0.283022	0.651981	0.890209	0.229946	1.86491	1.27949	1.21728	1.17367	1.08031	-0.696423	0.127702	1.2656
Cr46	Critical	-0.036923	0.10785	0.503467	0.18388	0.412251	0.473393	0.325095	0.21295	1.0525	-0.104677	0.0772509	1.1521	2.10211	0.236945	0.555281	0.170887	-1.71145	-0.679404	-0.679394	-1.92499	-0.976598	-0.657052	-0.31887	-0.801319	0.142973	1.28909	-0.113958	-1.30935	1.62503	-0.5206	-0.129146	0.541259	0.0835977	-0.267343	1.15921	2.44133	1.83381	2.15675	1.38753	-0.996173	0.501271	0.323756	-0.714836	1.02868	0.0810142	-0.830454	-0.17627	0.239541
Cr47	Critical	1.28041	0.481126	-1.11204	0.0135303	-1.03832	-0.875186	0.542156	-0.663387	-1.02997	0.760478	-1.28637	-0.423998	0.345008	-0.92459	0.615874	0.326406	-0.552812	-0.662491	-0.671612	-1.90379	-0.718873	0.561795	-1.61763	-1.10337	0.201837	-0.564126	-3.53977	-0.806499	-0.663819	-1.21007	-1.14594	-2.16412	0.562298	0.256926	0.471865	-0.537322	-1.71914	-1.90378	-3.96758	-0.933315	-0.337158	-1.68206	-1.07426	-0.786383	2.96105	-0.772931	-0.231637	0.24704
Cr48	Critical	0.681423	-0.591819	0.1598	0.282093	0.346259	-0.0166523	0.304241	0.225874	-0.162633	-1.0813	0.435545	0.373458	0.0729583	0.268534	0.605664	0.216962	-1.54017	0.0392925	-0.0899356	-1.89831	0.929896	-0.0850149	0.412441	-1.85668	0.17113	1.87547	-0.29578	-2.34827	0.943939	-1.55649	-1.12402	0.677526	0.236506	-1.76722	0.911074	1.92698	1.51156	1.25591	0.632771	-0.917063	0.21226	-0.892616	0.139526	1.107	0.163089	-0.758057	-0.277797	0.0488105
Cr49	Critical	-1.07806	-0.248637	0.175964	0.235023	-0.342556	-0.936575	-0.618487	-1.84957	0.38525	0.327907	-0.36735	-0.302197	0.186687	-0.548824	0.648556	0.218052	-0.587952	-2.92606	-1.69094	-0.319088	0.860271	-0.146675	-2.67341	-1.8297	0.195101	1.29515	0.122255	-1.22562	0.539869	1.28205	1.5246	0.793536	-0.391048	-1.222	1.72615	1.49721	0.283022	0.651981	0.890209	0.229946	1.86491	1.27949	1.21728	1.17367	1.08031	-0.696423	0.127702	1.2656
Cr5	Critical	1.28041	0.481126	-1.11204	0.0135303	-1.03832	-0.875186	0.542156	-0.663387	-1.02997	0.760478	-1.28637	-0.423998	0.345008	-0.92459	0.615874	0.326406	-0.552812	-0.662491	-0.671612	-1.90379	-0.718873	0.561795	-1.61763	-1.10337	0.201837	-0.564126	-3.53977	-0.806499	-0.663819	-1.21007	-1.14594	-2.16412	0.562298	0.256926	0.471865	-0.537322	-1.71914	-1.90378	-3.96758	-0.933315	-0.337158	-1.68206	-1.07426	-0.786383	2.96105	-0.772931	-0.231637	0.24704
Cr50	Critical	-0.036923	0.10785	0.503467	0.18388	0.412251	0.473393	0.325095	0.21295	1.0525	-0.104677	0.0772509	1.1521	2.10211	0.236945	0.555281	0.170887	-1.71145	-0.679404	-0.679394	-1.92499	-0.976598	-0.657052	-0.31887	-0.801319	0.142973	1.28909	-0.113958	-1.30935	1.62503	-0.5206	-0.129146	0.541259	0.0835977	-0.267343	1.15921	2.44133	1.83381	2.15675	1.38753	-0.996173	0.501271	0.323756	-0.714836	1.02868	0.0810142	-0.830454	-0.17627	0.239541
Cr6	Critical	-0.347061	1.17186	1.32977	1.24674	0.859749	0.093515	1.17037	0.390335	1.18408	0.980463	0.126947	0.266651	-0.528917	0.0972522	0.322535	1.33707	0.873061	0.728767	0.573054	0.382401	1.24133	-1.1057	0.466973	-0.429084	-2.17259	-0.127538	0.548778	0.837041	0.391978	0.30806	0.0223247	-0.672126	-0.995438	0.413181	0.480737	-1.46079	-1.23747	0.343048	0.2793	-0.0671382	-0.282166	-0.575868	1.94907	1.94837	-0.922602	0.0197485	-0.312343	0.80054
Cr7	Critical	0.723309	-0.131476	-1.21015	-0.0408816	-0.407665	0.01938	-0.364356	-0.232403	1.22225	0.821812	-0.564778	-0.699341	0.024	-1.17378	0.035131	0.700067	-0.796264	-0.253422	0.555649	-1.28484	0.498609	0.204168	0.526684	0.236004	-2.50297	-0.916772	-0.113958	0.514847	1.28129	-0.996642	-0.129146	0.994156	1.15939	1.23609	0.778818	0.135365	-0.784275	1.38916	0.526419	-0.179442	-0.407066	0.323756	0.529387	-0.848606	0.0810142	-0.830454	-0.259257	0.120709
Cr8	Critical	0.629997	1.04392	-0.128369	0.315847	-0.334177	-0.521458	0.532591	-0.613653	0.325278	0.871598	-0.754209	-0.0724707	-0.585982	-0.748121	0.312852	0.849815	-0.434972	-0.31165	-0.340519	-0.301133	0.317994	0.112713	0.642946	-0.529914	-2.43202	-0.402707	0.135138	0.672445	-1.9446	-0.716297	0.784481	0.301227	0.336738	0.260709	0.751237	0.496221	-0.311482	-0.0629581	-2.68573	-0.796548	-0.185051	-0.46435	-1.43753	-0.650994	0.288121	1.08771	0.283342	0.440098
Cr9	Critical	0.872444	-1.08554	0.931767	1.09024	0.95454	0.532761	1.89713	0.677622	0.557326	0.103669	0.404997	1.38946	1.25061	0.618832	1.02822	0.60339	-0.545264	-2.81717	-1.26639	-0.117753	0.351877	-0.874844	-1.22175	-0.503782	0.407285	1.15945	-4.6186	-0.884814	1.08559	0.891528	0.872446	0.413567	0.700475	-0.070141	1.52158	0.167515	-0.455848	-0.0742165	1.00926	-1.0703	0.418826	-0.38106	0.146889	-0.113489	-1.11602	-0.150867	-0.0944689	0.726096
NonS1	Non-severe	-1.86472	0.522798	-1.3003	-0.36022	-1.97943	0.0679964	-0.405756	-0.207552	0.0739619	-0.658251	-0.178087	-2.15514	-1.00833	-1.34612	0.687609	1.50664	1.25129	1.61892	2.71201	0.865326	-0.130667	2.08528	0.450275	0.576423	0.393496	-1.29347	0.314691	0.73281	-1.09108	-1.01799	-0.606848	-0.0688169	0.392975	-1.02634	0.298699	-1.49781	-2.82876	-1.84064	-2.78797	-0.872594	-1.7093	-0.939645	-0.965176	-1.19921	0.560906	-1.15457	-0.176782	-0.189258
NonS10	Non-severe	0.99281	0.1644	0.0327101	-0.378315	-0.355319	-0.0652261	0.261887	-0.923486	-0.0932606	0.0786203	-0.807096	-0.094204	1.89492	-0.185087	0.0783324	0.0923722	-0.599728	0.619028	0.318664	0.221047	-0.800495	0.507741	0.313841	0.205302	0.357207	-1.39097	0.167792	0.837041	0.3142	-0.664582	0.834149	1.77149	1.47264	-0.39316	1.07102	0.994123	-0.351793	1.71164	-1.24944	-1.36163	1.29558	0.289939	-0.659128	1.47542	1.39655	0.570581	0.119256	0.587947
NonS100	Non-severe	0.990992	1.1128	0.551054	0.528209	-0.406911	-0.511996	-1.19201	-0.771357	-0.151096	2.53374	-2.1249	-1.99696	-2.36825	-0.744686	0.514195	0.948331	0.0262271	-0.277223	2.60397	0.801801	0.891345	1.4448	0.626821	0.15455	0.58497	-0.616074	0.993143	0.929746	0.00424584	0.391807	0.885419	0.430136	0.241432	0.899499	1.90927	-0.678469	-3.06201	1.13758	0.804853	-0.721711	1.8692	1.1984	2.10377	1.30038	0.365764	1.1562	-0.23455	1.58073
NonS11	Non-severe	-1.17734	0.333379	-1.09325	-0.377246	-1.80011	-1.71408	-0.280453	-0.546897	-1.65681	-0.815661	-0.592437	-2.04032	-0.691989	-1.33146	0.189699	0.212608	-0.120433	-0.294847	0.388016	0.192532	-0.362901	1.07412	0.330074	0.191565	0.386498	-1.50717	-0.574359	0.607121	-0.237442	-0.323743	-1.54776	-0.447516	1.14251	0.411906	0.105943	-0.582511	-1.34217	0.478645	-0.431861	-1.23123	-1.57682	-1.01948	-0.424872	0.795994	-0.162854	-1.04556	0.160442	0.198547
NonS12	Non-severe	-0.0992905	0.583496	0.0122119	0.628339	0.0339557	0.67074	-0.215942	0.0646584	-0.0267811	0.360478	-0.278728	0.562317	-0.778195	-0.6252	0.59137	0.158172	-0.867622	0.371343	-0.178384	0.493111	0.97349	-0.273603	0.691371	0.134844	0.626809	-0.234773	0.415812	0.960242	0.365806	-1.04951	-3.1949	-1.51431	-1.65541	-2.50085	-1.52738	0.424222	2.45859	0.187117	-0.377994	-0.0783069	-0.82593	-1.81042	-1.86378	-0.412933	-1.42985	-0.427692	-1.25433	1.08823
NonS13	Non-severe	-0.259774	1.77125	-0.207881	-0.126449	-3.0351	-2.12612	-2.64422	-1.02689	-2.01282	0.5172	-1.54431	-2.5066	-0.399599	-0.772488	0.291836	0.256422	0.258053	1.54149	0.586206	0.869003	-0.435079	1.1822	0.449376	0.359714	0.476528	-0.44221	-0.346276	0.65681	0.0124877	-0.783993	-1.27147	-0.917614	-0.15352	0.0147145	-0.721691	-0.0766623	0.416314	0.691657	0.0877042	0.0532728	-0.440669	-0.324974	-1.85043	-0.878516	0.0496673	-0.858104	0.0124558	0.707102
NonS14	Non-severe	-0.204539	-0.0157159	-0.193268	-0.949725	-1.67027	-1.06532	-1.05791	-1.10537	-2.41018	-1.09906	-1.03117	-1.6976	-1.13245	-1.42063	0.658907	1.42945	1.06982	1.53229	2.59111	0.321382	-0.553395	1.94645	0.242099	0.122535	0.28099	-1.62917	0.138973	0.620664	0.427686	-2.60889	-1.03318	-1.19718	-0.274228	-1.222	-1.32256	0.00703071	0.347974	-0.694131	-1.65923	-1.66644	-1.15252	-1.34333	-1.91897	0.365161	-0.614382	0.291626	-0.808734	0.807484
NonS15	Non-severe	2.16326	0.86679	-0.795982	-0.0789882	-1.10108	-0.796477	-0.578429	-1.69689	-1.29505	0.404805	-1.23876	-1.28662	-1.31014	-1.23942	0.234435	-0.294464	-2.04021	0.482508	-1.18774	0.433918	0.423645	-0.372943	1.04001	-0.398435	0.443776	0.662482	0.243946	0.699121	-0.768239	-1.40245	-0.229131	0.413567	0.820371	-0.268239	-1.02832	0.167515	1.02229	-0.0742165	-1.06932	-0.592547	-0.489511	-0.813963	-0.462075	-0.921989	0.00410448	-0.898294	0.0762085	0.475773
NonS16	Non-severe	0.371888	-0.342056	-0.954147	0.577225	-0.496644	-0.370953	0.620544	-0.689958	-0.621152	-0.274352	-0.177663	0.0810125	-0.636675	-0.910228	0.473672	0.453911	0.10653	1.19001	0.91926	0.430696	0.4282	1.08826	0.675373	0.454019	0.578151	-0.305332	0.71823	1.19192	1.02384	-0.162063	0.859577	-0.425809	-0.796251	-1.27985	0.872259	-0.268809	-1.06014	0.49175	0.227359	-0.740871	0.785208	0.518867	1.21106	-0.595878	0.345886	-0.596816	-0.287945	0.747287
NonS17	Non-severe	-0.940084	0.551321	-0.693139	0.175712	-1.56898	-1.18926	-1.79076	-0.41415	-1.69153	0.30546	-1.30685	-1.93165	-1.39395	-0.767903	0.234435	-0.260982	-2.07415	-0.193955	-0.888636	-1.94998	-0.132392	-0.571164	0.564338	-0.398435	0.443776	-0.881475	0.111514	0.730458	0.444296	0.972264	-0.229131	-0.170319	-0.285365	0.334384	0.232414	-0.529071	-1.14261	2.03666	1.12665	0.00935615	1.74448	2.21806	1.17461	0.9553	0.00410448	-0.898294	-0.0944689	0.764742
NonS18	Non-severe	0.313096	1.89749	1.15717	0.549793	0.09529	0.376181	-0.685175	0.112367	0.535083	0.748632	-0.570048	0.285916	1.4023	0.683141	0.449847	0.416701	0.489258	-0.700942	0.626695	1.03108	0.159686	0.680622	0.528469	0.0458091	0.547716	-0.810871	-0.221323	0.833203	0.519339	-0.43556	-0.936837	1.36948	2.04	0.494106	0.409955	0.402709	0.23234	0.641727	-1.20972	0.30138	-1.07307	-0.209054	-1.40471	1.24438	2.00177	-0.631051	0.985222	0.568619
NonS19	Non-severe	-2.51557	-0.913268	-0.908469	-1.86333	-1.98144	-0.540978	-1.56666	-1.94422	-1.27859	-1.04993	-1.03504	-1.60395	-1.11721	-1.4467	0.202838	1.07525	0.408586	0.937632	1.99538	0.615173	-1.59675	1.38689	0.0188947	0.174306	0.129866	-2.58885	-0.342091	0.309366	-0.795734	-2.05819	-1.60586	0.515069	0.991929	-0.432909	-0.735335	-0.121828	-0.903941	-0.0129395	-0.627601	-1.61328	-0.423975	-0.842527	-3.1541	-0.0551554	-0.207544	-1.83237	0.0216623	0.375879
NonS2	Non-severe	-1.28758	-0.278717	-1.64551	0.599959	0.138703	-1.43108	0.829782	-0.115939	1.16985	0.585845	-0.0512788	0.47001	-0.122279	-0.678614	0.619185	0.580416	0.724574	0.374555	1.03184	-0.234654	0.887101	1.87503	0.697875	0.444596	0.593425	-0.498571	0.0765351	0.93529	-1.08545	0.0361786	0.405589	0.640284	0.151335	-0.387991	0.191644	-0.52292	-0.559033	-1.06006	-2.42111	-0.59971	-0.874471	1.06204	0.709649	-0.456139	-1.47513	-0.467634	-0.236487	0.276688
NonS20	Non-severe	0.581804	1.07385	0.0134519	-0.132411	-0.67512	-1.4317	-2.66929	-1.90966	-0.876903	0.87375	-1.56064	-0.299074	0.519974	-0.981415	0.233129	0.227366	0.0349	-0.183015	0.445342	-0.43938	-0.312743	1.16952	0.344832	0.201718	0.377669	-1.55871	-0.460978	0.55419	-0.256874	-1.29116	0.232377	0.632917	0.727082	0.124747	-0.460791	0.106426	0.193716	-1.69042	-1.78458	-0.728132	-0.640304	0.391713	-0.0966889	0.821079	-0.136563	-1.02237	0.167327	0.577235
NonS21	Non-severe	-0.53601	1.8585	0.674311	1.07645	-0.0507117	-1.07376	0.146653	-0.0989517	0.584618	1.52895	-1.06175	0.0419656	-0.205118	-0.643359	0.481459	0.162347	-1.14784	-0.0790296	-0.456347	0.909138	0.723366	-0.872332	0.737423	-1.76267	0.581831	-0.28395	1.07584	1.06473	1.51533	1.16731	1.39559	-0.325146	0.213815	0.107139	-0.116063	0.303889	0.734563	0.55252	-1.43434	0.397229	-0.058134	1.41594	0.843699	1.33927	0.406517	-0.543336	-0.164161	0.776985
NonS22	Non-severe	-0.280176	0.686267	0.00725091	0.496985	-1.15471	-0.1631	0.0596814	-1.00324	0.39538	1.02248	-0.80973	-1.70217	0.45656	-0.620749	0.432233	0.308599	0.516862	0.227373	0.126538	0.838772	0.570376	0.681305	0.572758	-0.0521035	0.55432	-0.590952	0.991587	0.843811	0.737728	-0.409501	0.189768	-1.86511	-0.340247	-1.17826	-1.77753	-0.401942	1.40743	-0.377157	0.0641827	0.0570075	-1.05243	0.192821	-0.762406	-0.614541	-1.64114	-0.61407	-0.462963	1.2496
NonS23	Non-severe	-0.298311	1.38641	0.4702	0.438335	-0.919138	-1.02297	-0.208176	-1.26777	0.294528	1.02675	-1.22259	-0.861111	-0.36809	-0.73249	0.455077	0.218646	1.09587	1.82349	3.09431	0.609097	0.187179	2.08921	0.713297	-0.0184598	0.516961	-0.599113	0.974173	1.0856	0.758412	0.405426	2.10678	-0.552702	-0.714444	-1.03094	-0.746493	0.212094	1.12524	0.0626526	0.128323	0.265122	-0.205058	-0.0544215	0.323712	-0.668802	0.269458	-0.664233	0.536876	0.734803
NonS24	Non-severe	0.529228	0.809132	0.653286	0.754405	-0.799781	-0.203874	-1.3716	0.888899	0.873431	1.48927	-0.828952	-0.835708	0.110713	-0.915579	0.547911	0.088123	-1.91131	-0.0773583	0.0786974	-0.227352	0.655195	0.0873704	0.710467	-0.042369	0.618969	-0.364895	0.775453	0.980517	1.40677	1.21353	2.18071	1.26141	2.49171	2.11856	-1.12386	-1.24202	-0.0405741	-1.53439	-0.651786	-0.578089	0.589254	1.7698	1.03115	-0.434736	1.85778	-0.447847	0.78179	0.976235
NonS25	Non-severe	-0.311112	-0.0558012	-0.81205	-0.91576	-1.46642	-0.406134	-1.49156	-0.559394	-1.01614	-1.232	-0.460396	-1.86555	0.10391	-1.73407	-0.0872785	-0.141135	-1.11646	0.226015	-0.169644	0.687257	-1.39657	0.127241	0.08233	-0.203233	0.233571	-1.99846	-0.273783	0.365328	1.27029	-0.850705	-0.446182	1.17315	1.7977	0.952439	-0.217006	-0.212965	-1.07577	-1.58767	-0.720668	-0.892256	-1.19983	-0.586578	-0.326398	0.323047	0.684492	-1.48277	0.340298	0.71632
NonS26	Non-severe	-0.54009	2.21666	0.294506	0.311962	-0.783055	-1.07022	-1.47192	-1.99471	1.20978	2.52642	-1.56488	-0.89794	-3.20204	-0.880328	0.523719	0.499679	0.195935	1.26229	0.99529	0.457235	0.583742	1.16175	0.72114	0.485505	0.606121	-0.167901	0.78791	1.23685	-4.77961	1.37965	1.42276	-0.29045	-0.807109	-0.301791	-0.447995	-2.17735	-1.9755	1.42277	0.195171	-0.184531	0.49561	2.17833	2.06448	-0.518087	0.427414	1.21058	-0.463697	0.508327
NonS27	Non-severe	0.0982117	-0.557856	-0.28548	0.0436406	-0.700465	-0.789888	0.023957	-1.39219	-1.10777	1.46726	-2.00561	-0.473633	-1.973	-0.307037	0.245783	0.289797	0.0303541	-0.172942	0.516244	0.237292	-0.100573	1.19806	0.407261	-0.0825725	0.43367	-1.27538	-0.45684	0.682889	-0.436967	0.00636243	-1.369	0.364658	0.167959	-0.0626247	-1.7967	-0.27994	1.17386	-2.07576	0.202013	-0.620941	-1.42943	-0.618259	-1.37137	-0.950097	-0.0253539	-0.924278	0.10811	0.999309
NonS28	Non-severe	0.990992	1.1128	0.551054	0.528209	-0.406911	-0.511996	-1.19201	-0.771357	-0.151096	2.53374	-2.1249	-1.99696	-2.36825	-0.744686	0.514195	0.948331	0.0262271	-0.277223	2.60397	0.801801	0.891345	1.4448	0.626821	0.15455	0.58497	-0.616074	0.993143	0.929746	0.00424584	0.391807	0.885419	0.430136	0.241432	0.899499	1.90927	-0.678469	-3.06201	1.13758	0.804853	-0.721711	1.8692	1.1984	2.10377	1.30038	0.365764	1.1562	-0.23455	1.58073
NonS29	Non-severe	1.27962	0.305249	-0.000715569	0.836368	0.0239366	-1.66497	1.29371	-1.49316	2.23383	2.46217	-1.08764	-0.143877	-0.876999	-0.628969	0.563573	0.132752	-0.735568	0.331197	-0.220612	0.405816	0.887101	-0.31442	0.665951	0.444596	0.611274	-0.311105	-0.014376	1.23051	-2.3982	-0.184783	0.405589	-1.58949	-0.29921	0.266973	-0.280479	-4.00674	-1.30544	0.141731	-0.225148	-0.59971	-0.874471	-0.487325	0.383343	-0.456139	0.492339	-0.467634	0.307264	1.06181
NonS3	Non-severe	-1.3931	0.490477	-0.922774	0.996285	-0.0710901	-0.91932	0.96902	-0.424358	1.10868	1.52776	-0.686883	-0.217717	1.49032	-1.27399	0.605664	0.275932	-0.925956	0.100356	-0.267656	0.975004	1.10939	-0.689948	0.851007	-1.68454	0.651246	0.0571267	1.24877	1.17623	-0.8829	-1.42914	-0.544517	-1.39604	-0.935501	-0.652085	-0.781992	-1.50368	-0.745821	-2.28939	-1.17215	-0.487406	-2.85866	0.16242	0.585095	-0.344967	-1.35862	-0.364859	-0.627475	0.0585927
NonS30	Non-severe	-0.149174	0.722257	-1.9158	0.343621	-0.685381	-2.08975	-0.739813	-0.6202	-0.322681	0.717015	-0.952106	-0.643925	0.889205	-1.14338	0.382601	0.339427	0.420201	1.67258	0.804412	0.917135	-0.152986	1.13078	0.532379	0.162353	0.527254	-0.995535	-0.219903	0.738286	-0.933671	-0.362885	0.0223247	0.734702	0.730178	0.897118	-0.0828683	-0.87369	-1.23747	-0.729649	-0.25369	-0.406112	-1.1905	-1.18601	-0.513084	3.01716	0.197527	-0.727681	0.458235	0.607265
NonS31	Non-severe	-2.91427	-0.775836	-1.54037	-1.25134	-1.33406	-1.56506	-0.648193	-0.982029	-2.24006	-0.50086	-1.61375	-1.6694	-0.467714	-0.714713	0.527628	1.30939	0.835295	1.34269	2.47205	0.251765	-0.961404	1.70317	0.331613	0.0399443	0.207621	-1.98967	-0.0438095	0.50282	-0.382848	-1.75139	-0.666827	0.167452	0.905976	0.440385	0.262283	0.300901	-1.12468	-1.1819	-1.43189	-1.39482	-2.2901	-1.40564	-2.76164	-1.71615	0.0191042	-1.63247	7.37828	0.0125086
NonS32	Non-severe	0.776893	-0.288709	-1.3889	0.0361679	0.22303	-1.878	-0.165107	-0.194954	-0.573652	1.97877	-2.12252	0.855218	0.127685	-0.585311	0.48693	-0.0162103	-2.04021	0.482508	-1.18774	0.433918	0.423645	-0.372943	1.04001	-0.398435	0.589852	0.662482	0.243946	1.18189	-0.22207	-1.77169	-0.229131	0.413567	-0.53589	-0.562415	-0.0193443	0.545046	0.462664	0.946333	0.336218	-1.0703	-0.489511	-0.20382	-0.135769	-0.921989	0.00410448	-0.898294	0.015366	0.0530907
NonS33	Non-severe	0.99281	0.1644	0.0327101	-0.378315	-0.355319	-0.0652261	0.261887	-0.923486	-0.0932606	0.0786203	-0.807096	-0.094204	1.89492	-0.185087	0.0783324	0.0923722	-0.599728	0.619028	0.318664	0.221047	-0.800495	0.507741	0.313841	0.205302	0.357207	-1.39097	0.167792	0.837041	0.3142	-0.664582	0.834149	1.77149	1.47264	-0.39316	1.07102	0.994123	-0.351793	1.71164	-1.24944	-1.36163	1.29558	0.289939	-0.659128	1.47542	1.39655	0.570581	0.119256	0.587947
NonS34	Non-severe	-1.17734	0.333379	-1.09325	-0.377246	-1.80011	-1.71408	-0.280453	-0.546897	-1.65681	-0.815661	-0.592437	-2.04032	-0.691989	-1.33146	0.189699	0.212608	-0.120433	-0.294847	0.388016	0.192532	-0.362901	1.07412	0.330074	0.191565	0.386498	-1.50717	-0.574359	0.607121	-0.237442	-0.323743	-1.54776	-0.447516	1.14251	0.411906	0.105943	-0.582511	-1.34217	0.478645	-0.431861	-1.23123	-1.57682	-1.01948	-0.424872	0.795994	-0.162854	-1.04556	0.160442	0.198547
NonS35	Non-severe	-0.0992905	0.583496	0.0122119	0.628339	0.0339557	0.67074	-0.215942	0.0646584	-0.0267811	0.360478	-0.278728	0.562317	-0.778195	-0.6252	0.59137	0.158172	-0.867622	0.371343	-0.178384	0.493111	0.97349	-0.273603	0.691371	0.134844	0.626809	-0.234773	0.415812	0.960242	0.365806	-1.04951	-3.1949	-1.51431	-1.65541	-2.50085	-1.52738	0.424222	2.45859	0.187117	-0.377994	-0.0783069	-0.82593	-1.81042	-1.86378	-0.412933	-1.42985	-0.427692	-1.25433	1.08823
NonS36	Non-severe	-0.259774	1.77125	-0.207881	-0.126449	-3.0351	-2.12612	-2.64422	-1.02689	-2.01282	0.5172	-1.54431	-2.5066	-0.399599	-0.772488	0.291836	0.256422	0.258053	1.54149	0.586206	0.869003	-0.435079	1.1822	0.449376	0.359714	0.476528	-0.44221	-0.346276	0.65681	0.0124877	-0.783993	-1.27147	-0.917614	-0.15352	0.0147145	-0.721691	-0.0766623	0.416314	0.691657	0.0877042	0.0532728	-0.440669	-0.324974	-1.85043	-0.878516	0.0496673	-0.858104	0.0124558	0.707102
NonS37	Non-severe	-0.204539	-0.0157159	-0.193268	-0.949725	-1.67027	-1.06532	-1.05791	-1.10537	-2.41018	-1.09906	-1.03117	-1.6976	-1.13245	-1.42063	0.658907	1.42945	1.06982	1.53229	2.59111	0.321382	-0.553395	1.94645	0.242099	0.122535	0.28099	-1.62917	0.138973	0.620664	0.427686	-2.60889	-1.03318	-1.19718	-0.274228	-1.222	-1.32256	0.00703071	0.347974	-0.694131	-1.65923	-1.66644	-1.15252	-1.34333	-1.91897	0.365161	-0.614382	0.291626	-0.808734	0.807484
NonS38	Non-severe	2.16326	0.86679	-0.795982	-0.0789882	-1.10108	-0.796477	-0.578429	-1.69689	-1.29505	0.404805	-1.23876	-1.28662	-1.31014	-1.23942	0.234435	-0.294464	-2.04021	0.482508	-1.18774	0.433918	0.423645	-0.372943	1.04001	-0.398435	0.443776	0.662482	0.243946	0.699121	-0.768239	-1.40245	-0.229131	0.413567	0.820371	-0.268239	-1.02832	0.167515	1.02229	-0.0742165	-1.06932	-0.592547	-0.489511	-0.813963	-0.462075	-0.921989	0.00410448	-0.898294	0.0762085	0.475773
NonS39	Non-severe	-1.86472	0.522798	-1.3003	-0.36022	-1.97943	0.0679964	-0.405756	-0.207552	0.0739619	-0.658251	-0.178087	-2.15514	-1.00833	-1.34612	0.687609	1.50664	1.25129	1.61892	2.71201	0.865326	-0.130667	2.08528	0.450275	0.576423	0.393496	-1.29347	0.314691	0.73281	-1.09108	-1.01799	-0.606848	-0.0688169	0.392975	-1.02634	0.298699	-1.49781	-2.82876	-1.84064	-2.78797	-0.872594	-1.7093	-0.939645	-0.965176	-1.19921	0.560906	-1.15457	-0.176782	-0.189258
NonS4	Non-severe	-0.393961	0.546022	-1.82738	0.335134	-0.160604	-0.899633	-0.122271	-0.956051	0.530536	0.901551	-0.810829	-0.681256	-1.81418	-0.328818	0.332029	0.216962	0.401098	0.276704	-0.0256917	0.785633	0.993797	0.534163	0.481123	-0.115144	0.498319	-0.866121	0.852071	0.753862	-0.208913	-1.18724	-0.0224456	0.677526	-0.708521	-1.76722	0.396105	-0.383147	-0.952578	-0.540771	-0.298314	-0.917063	-1.22742	-0.386294	-0.186779	1.107	0.163089	-0.758057	-0.277797	0.538294
NonS40	Non-severe	-1.28758	-0.278717	-1.64551	0.599959	0.138703	-1.43108	0.829782	-0.115939	1.16985	0.585845	-0.0512788	0.47001	-0.122279	-0.678614	0.619185	0.580416	0.724574	0.374555	1.03184	-0.234654	0.887101	1.87503	0.697875	0.444596	0.593425	-0.498571	0.0765351	0.93529	-1.08545	0.0361786	0.405589	0.640284	0.151335	-0.387991	0.191644	-0.52292	-0.559033	-1.06006	-2.42111	-0.59971	-0.874471	1.06204	0.709649	-0.456139	-1.47513	-0.467634	-0.236487	0.276688
NonS41	Non-severe	-1.3931	0.490477	-0.922774	0.996285	-0.0710901	-0.91932	0.96902	-0.424358	1.10868	1.52776	-0.686883	-0.217717	1.49032	-1.27399	0.605664	0.275932	-0.925956	0.100356	-0.267656	0.975004	1.10939	-0.689948	0.851007	-1.68454	0.651246	0.0571267	1.24877	1.17623	-0.8829	-1.42914	-0.544517	-1.39604	-0.935501	-0.652085	-0.781992	-1.50368	-0.745821	-2.28939	-1.17215	-0.487406	-2.85866	0.16242	0.585095	-0.344967	-1.35862	-0.364859	-0.627475	0.0585927
NonS42	Non-severe	-0.393961	0.546022	-1.82738	0.335134	-0.160604	-0.899633	-0.122271	-0.956051	0.530536	0.901551	-0.810829	-0.681256	-1.81418	-0.328818	0.332029	0.216962	0.401098	0.276704	-0.0256917	0.785633	0.993797	0.534163	0.481123	-0.115144	0.498319	-0.866121	0.852071	0.753862	-0.208913	-1.18724	-0.0224456	0.677526	-0.708521	-1.76722	0.396105	-0.383147	-0.952578	-0.540771	-0.298314	-0.917063	-1.22742	-0.386294	-0.186779	1.107	0.163089	-0.758057	-0.277797	0.538294
NonS43	Non-severe	-1.19091	0.539077	-1.51569	-0.747744	-1.78096	-0.0115727	-0.159962	-0.35035	1.22225	0.0525451	-0.354768	-1.35467	0.174923	-1.26378	0.043423	0.0755307	-0.575573	0.568609	0.26563	0.202535	-0.908992	0.486734	0.281917	0.183339	0.337697	-1.48683	0.30968	0.825814	1.40625	0.839574	1.04997	1.67707	1.82993	0.0982515	0.881626	0.0656117	-1.57185	-0.563254	-0.55406	-1.41644	-1.78281	1.52158	-0.0025937	1.42116	2.02379	-1.21505	0.639772	0.114839
NonS44	Non-severe	1.27962	0.305249	-0.000715569	0.836368	0.0239366	-1.66497	1.29371	-1.49316	2.23383	2.46217	-1.08764	-0.143877	-0.876999	-0.628969	0.563573	0.132752	-0.735568	0.331197	-0.220612	0.405816	0.887101	-0.31442	0.665951	0.444596	0.611274	-0.311105	-0.014376	1.23051	-2.3982	-0.184783	0.405589	-1.58949	-0.29921	0.266973	-0.280479	-4.00674	-1.30544	0.141731	-0.225148	-0.59971	-0.874471	-0.487325	0.383343	-0.456139	0.492339	-0.467634	0.307264	1.06181
NonS45	Non-severe	-0.149174	0.722257	-1.9158	0.343621	-0.685381	-2.08975	-0.739813	-0.6202	-0.322681	0.717015	-0.952106	-0.643925	0.889205	-1.14338	0.382601	0.339427	0.420201	1.67258	0.804412	0.917135	-0.152986	1.13078	0.532379	0.162353	0.527254	-0.995535	-0.219903	0.738286	-0.933671	-0.362885	0.0223247	0.734702	0.730178	0.897118	-0.0828683	-0.87369	-1.23747	-0.729649	-0.25369	-0.406112	-1.1905	-1.18601	-0.513084	3.01716	0.197527	-0.727681	0.458235	0.607265
NonS46	Non-severe	-2.91427	-0.775836	-1.54037	-1.25134	-1.33406	-1.56506	-0.648193	-0.982029	-2.24006	-0.50086	-1.61375	-1.6694	-0.467714	-0.714713	0.527628	1.30939	0.835295	1.34269	2.47205	0.251765	-0.961404	1.70317	0.331613	0.0399443	0.207621	-1.98967	-0.0438095	0.50282	-0.382848	-1.75139	-0.666827	0.167452	0.905976	0.440385	0.262283	0.300901	-1.12468	-1.1819	-1.43189	-1.39482	-2.2901	-1.40564	-2.76164	-1.71615	0.0191042	-1.63247	7.37828	0.0125086
NonS47	Non-severe	0.776893	-0.288709	-1.3889	0.0361679	0.22303	-1.878	-0.165107	-0.194954	-0.573652	1.97877	-2.12252	0.855218	0.127685	-0.585311	0.48693	-0.0162103	-2.04021	0.482508	-1.18774	0.433918	0.423645	-0.372943	1.04001	-0.398435	0.589852	0.662482	0.243946	1.18189	-0.22207	-1.77169	-0.229131	0.413567	-0.53589	-0.562415	-0.0193443	0.545046	0.462664	0.946333	0.336218	-1.0703	-0.489511	-0.20382	-0.135769	-0.921989	0.00410448	-0.898294	0.015366	0.0530907
NonS48	Non-severe	0.99281	0.1644	0.0327101	-0.378315	-0.355319	-0.0652261	0.261887	-0.923486	-0.0932606	0.0786203	-0.807096	-0.094204	1.89492	-0.185087	0.0783324	0.0923722	-0.599728	0.619028	0.318664	0.221047	-0.800495	0.507741	0.313841	0.205302	0.357207	-1.39097	0.167792	0.837041	0.3142	-0.664582	0.834149	1.77149	1.47264	-0.39316	1.07102	0.994123	-0.351793	1.71164	-1.24944	-1.36163	1.29558	0.289939	-0.659128	1.47542	1.39655	0.570581	0.119256	0.587947
NonS49	Non-severe	-1.17734	0.333379	-1.09325	-0.377246	-1.80011	-1.71408	-0.280453	-0.546897	-1.65681	-0.815661	-0.592437	-2.04032	-0.691989	-1.33146	0.189699	0.212608	-0.120433	-0.294847	0.388016	0.192532	-0.362901	1.07412	0.330074	0.191565	0.386498	-1.50717	-0.574359	0.607121	-0.237442	-0.323743	-1.54776	-0.447516	1.14251	0.411906	0.105943	-0.582511	-1.34217	0.478645	-0.431861	-1.23123	-1.57682	-1.01948	-0.424872	0.795994	-0.162854	-1.04556	0.160442	0.198547
NonS5	Non-severe	-1.19091	0.539077	-1.51569	-0.747744	-1.78096	-0.0115727	-0.159962	-0.35035	1.22225	0.0525451	-0.354768	-1.35467	0.174923	-1.26378	0.043423	0.0755307	-0.575573	0.568609	0.26563	0.202535	-0.908992	0.486734	0.281917	0.183339	0.337697	-1.48683	0.30968	0.825814	1.40625	0.839574	1.04997	1.67707	1.82993	0.0982515	0.881626	0.0656117	-1.57185	-0.563254	-0.55406	-1.41644	-1.78281	1.52158	-0.0025937	1.42116	2.02379	-1.21505	0.639772	0.114839
NonS50	Non-severe	-0.0992905	0.583496	0.0122119	0.628339	0.0339557	0.67074	-0.215942	0.0646584	-0.0267811	0.360478	-0.278728	0.562317	-0.778195	-0.6252	0.59137	0.158172	-0.867622	0.371343	-0.178384	0.493111	0.97349	-0.273603	0.691371	0.134844	0.626809	-0.234773	0.415812	0.960242	0.365806	-1.04951	-3.1949	-1.51431	-1.65541	-2.50085	-1.52738	0.424222	2.45859	0.187117	-0.377994	-0.0783069	-0.82593	-1.81042	-1.86378	-0.412933	-1.42985	-0.427692	-1.25433	1.08823
NonS51	Non-severe	-0.259774	1.77125	-0.207881	-0.126449	-3.0351	-2.12612	-2.64422	-1.02689	-2.01282	0.5172	-1.54431	-2.5066	-0.399599	-0.772488	0.291836	0.256422	0.258053	1.54149	0.586206	0.869003	-0.435079	1.1822	0.449376	0.359714	0.476528	-0.44221	-0.346276	0.65681	0.0124877	-0.783993	-1.27147	-0.917614	-0.15352	0.0147145	-0.721691	-0.0766623	0.416314	0.691657	0.0877042	0.0532728	-0.440669	-0.324974	-1.85043	-0.878516	0.0496673	-0.858104	0.0124558	0.707102
NonS52	Non-severe	-0.204539	-0.0157159	-0.193268	-0.949725	-1.67027	-1.06532	-1.05791	-1.10537	-2.41018	-1.09906	-1.03117	-1.6976	-1.13245	-1.42063	0.658907	1.42945	1.06982	1.53229	2.59111	0.321382	-0.553395	1.94645	0.242099	0.122535	0.28099	-1.62917	0.138973	0.620664	0.427686	-2.60889	-1.03318	-1.19718	-0.274228	-1.222	-1.32256	0.00703071	0.347974	-0.694131	-1.65923	-1.66644	-1.15252	-1.34333	-1.91897	0.365161	-0.614382	0.291626	-0.808734	0.807484
NonS53	Non-severe	2.16326	0.86679	-0.795982	-0.0789882	-1.10108	-0.796477	-0.578429	-1.69689	-1.29505	0.404805	-1.23876	-1.28662	-1.31014	-1.23942	0.234435	-0.294464	-2.04021	0.482508	-1.18774	0.433918	0.423645	-0.372943	1.04001	-0.398435	0.443776	0.662482	0.243946	0.699121	-0.768239	-1.40245	-0.229131	0.413567	0.820371	-0.268239	-1.02832	0.167515	1.02229	-0.0742165	-1.06932	-0.592547	-0.489511	-0.813963	-0.462075	-0.921989	0.00410448	-0.898294	0.0762085	0.475773
NonS54	Non-severe	0.371888	-0.342056	-0.954147	0.577225	-0.496644	-0.370953	0.620544	-0.689958	-0.621152	-0.274352	-0.177663	0.0810125	-0.636675	-0.910228	0.473672	0.453911	0.10653	1.19001	0.91926	0.430696	0.4282	1.08826	0.675373	0.454019	0.578151	-0.305332	0.71823	1.19192	1.02384	-0.162063	0.859577	-0.425809	-0.796251	-1.27985	0.872259	-0.268809	-1.06014	0.49175	0.227359	-0.740871	0.785208	0.518867	1.21106	-0.595878	0.345886	-0.596816	-0.287945	0.747287
NonS55	Non-severe	-0.940084	0.551321	-0.693139	0.175712	-1.56898	-1.18926	-1.79076	-0.41415	-1.69153	0.30546	-1.30685	-1.93165	-1.39395	-0.767903	0.234435	-0.260982	-2.07415	-0.193955	-0.888636	-1.94998	-0.132392	-0.571164	0.564338	-0.398435	0.443776	-0.881475	0.111514	0.699121	0.444296	0.972264	-0.229131	-0.170319	-0.285365	0.334384	0.232414	-0.529071	-1.14261	2.03666	1.12665	0.00935615	1.74448	2.21806	1.17461	0.9553	0.00410448	-0.898294	-0.0944689	0.764742
NonS56	Non-severe	0.313096	1.89749	1.15717	0.549793	0.09529	0.376181	-0.685175	0.112367	0.535083	0.748632	-0.570048	0.285916	1.4023	0.683141	0.449847	0.416701	0.489258	-0.700942	0.626695	1.03108	0.159686	0.680622	0.528469	0.0458091	0.547716	-0.810871	-0.221323	0.833203	0.519339	-0.43556	-0.936837	1.36948	2.04	0.494106	0.409955	0.402709	0.23234	0.641727	-1.20972	0.30138	-1.07307	-0.209054	-1.40471	1.24438	2.00177	-0.631051	0.985222	0.568619
NonS57	Non-severe	-2.51557	-0.913268	-0.908469	-1.86333	-1.98144	-0.540978	-1.56666	-1.94422	-1.27859	-1.04993	-1.03504	-1.60395	-1.11721	-1.4467	0.202838	1.07525	0.408586	0.937632	1.99538	0.615173	-1.59675	1.38689	0.0188947	0.174306	0.129866	-2.58885	-0.342091	0.309366	-0.795734	-2.05819	-1.60586	0.515069	0.991929	-0.432909	-0.735335	-0.121828	-0.903941	-0.0129395	-0.627601	-1.61328	-0.423975	-0.842527	-3.1541	-0.0551554	-0.207544	-1.83237	0.0216623	0.375879
NonS58	Non-severe	0.581804	1.07385	0.0134519	-0.132411	-0.67512	-1.4317	-2.66929	-1.90966	-0.876903	0.87375	-1.56064	-0.299074	0.519974	-0.981415	0.233129	0.227366	0.0349	-0.183015	0.445342	-0.43938	-0.312743	1.16952	0.344832	0.201718	0.377669	-1.55871	-0.460978	0.55419	-0.256874	-1.29116	0.232377	0.632917	0.727082	0.124747	-0.460791	0.106426	0.193716	-1.69042	-1.78458	-0.728132	-0.640304	0.391713	-0.0966889	0.821079	-0.136563	-1.02237	0.167327	0.577235
NonS59	Non-severe	-0.53601	1.8585	0.674311	1.07645	-0.0507117	-1.07376	0.146653	-0.0989517	0.584618	1.52895	-1.06175	0.0419656	-0.205118	-0.643359	0.481459	0.162347	-1.14784	-0.0790296	-0.456347	0.909138	0.723366	-0.872332	0.737423	-1.76267	0.581831	-0.28395	1.07584	1.06473	1.51533	1.16731	1.39559	-0.325146	0.213815	0.107139	-0.116063	0.303889	0.734563	0.55252	-1.43434	0.397229	-0.058134	1.41594	0.843699	1.33927	0.406517	-0.543336	-0.164161	0.776985
NonS6	Non-severe	1.27962	0.305249	-0.000715569	0.836368	0.0239366	-1.66497	1.29371	-1.49316	2.23383	2.46217	-1.08764	-0.143877	-0.876999	-0.628969	0.563573	0.132752	-0.735568	0.331197	-0.220612	0.405816	0.887101	-0.31442	0.665951	0.444596	0.611274	-0.311105	-0.014376	1.23051	-2.3982	-0.184783	0.405589	-1.58949	-0.29921	0.266973	-0.280479	-4.00674	-1.30544	0.141731	-0.225148	-0.59971	-0.874471	-0.487325	0.383343	-0.456139	0.492339	-0.467634	0.307264	1.06181
NonS60	Non-severe	-0.280176	0.686267	0.00725091	0.496985	-1.15471	-0.1631	0.0596814	-1.00324	0.39538	1.02248	-0.80973	-1.70217	0.45656	-0.620749	0.432233	0.308599	0.516862	0.227373	0.126538	0.838772	0.570376	0.681305	0.572758	-0.0521035	0.55432	-0.590952	0.991587	0.843811	0.737728	-0.409501	0.189768	-1.86511	-0.340247	-1.17826	-1.77753	-0.401942	1.40743	-0.377157	0.0641827	0.0570075	-1.05243	0.192821	-0.762406	-0.614541	-1.64114	-0.61407	-0.462963	1.2496
NonS61	Non-severe	-0.298311	1.38641	0.4702	0.438335	-0.919138	-1.02297	-0.208176	-1.26777	0.294528	1.02675	-1.22259	-0.861111	-0.36809	-0.73249	0.455077	0.218646	1.09587	1.82349	3.09431	0.609097	0.187179	2.08921	0.713297	-0.0184598	0.516961	-0.599113	0.974173	1.0856	0.758412	0.405426	2.10678	-0.552702	-0.714444	-1.03094	-0.746493	0.212094	1.12524	0.0626526	0.128323	0.265122	-0.205058	-0.0544215	0.323712	-0.668802	0.269458	-0.664233	0.536876	0.734803
NonS62	Non-severe	0.529228	0.809132	0.653286	0.754405	-0.799781	-0.203874	-1.3716	0.888899	0.873431	1.48927	-0.828952	-0.835708	0.110713	-0.915579	0.547911	0.088123	-1.91131	-0.0773583	0.0786974	-0.227352	0.655195	0.0873704	0.710467	-0.042369	0.618969	-0.364895	0.775453	0.980517	1.40677	1.21353	2.18071	1.26141	2.49171	2.11856	-1.12386	-1.24202	-0.0405741	-1.53439	-0.651786	-0.578089	0.589254	1.7698	1.03115	-0.434736	1.85778	-0.447847	0.78179	0.976235
NonS63	Non-severe	-0.311112	-0.0558012	-0.81205	-0.91576	-1.46642	-0.406134	-1.49156	-0.559394	-1.01614	-1.232	-0.460396	-1.86555	0.10391	-1.73407	-0.0872785	-0.141135	-1.11646	0.226015	-0.169644	0.687257	-1.39657	0.127241	0.08233	-0.203233	0.233571	-1.99846	-0.273783	0.365328	1.27029	-0.850705	-0.446182	1.17315	1.7977	0.952439	-0.217006	-0.212965	-1.07577	-1.58767	-0.720668	-0.892256	-1.19983	-0.586578	-0.326398	0.323047	0.684492	-1.48277	0.340298	0.71632
NonS64	Non-severe	-0.54009	2.21666	0.294506	0.311962	-0.783055	-1.07022	-1.47192	-1.99471	1.20978	2.52642	-1.56488	-0.89794	-3.20204	-0.880328	0.523719	0.499679	0.195935	1.26229	0.99529	0.457235	0.583742	1.16175	0.72114	0.485505	0.606121	-0.167901	0.78791	1.23685	-4.77961	1.37965	1.42276	-0.29045	-0.807109	-0.301791	-0.447995	-2.17735	-1.9755	1.42277	0.195171	-0.184531	0.49561	2.17833	2.06448	-0.518087	0.427414	1.21058	-0.463697	0.508327
NonS65	Non-severe	0.0982117	-0.557856	-0.28548	0.0436406	-0.700465	-0.789888	0.023957	-1.39219	-1.10777	1.46726	-2.00561	-0.473633	-1.973	-0.307037	0.245783	0.289797	0.0303541	-0.172942	0.516244	0.237292	-0.100573	1.19806	0.407261	-0.0825725	0.43367	-1.27538	-0.45684	0.682889	-0.436967	0.00636243	-1.369	0.364658	0.167959	-0.0626247	-1.7967	-0.27994	1.17386	-2.07576	0.202013	-0.620941	-1.42943	-0.618259	-1.37137	-0.950097	-0.0253539	-0.924278	0.10811	0.999309
NonS66	Non-severe	0.990992	1.1128	0.551054	0.528209	-0.406911	-0.511996	-1.19201	-0.771357	-0.151096	2.53374	-2.1249	-1.99696	-2.36825	-0.744686	0.514195	0.948331	0.0262271	-0.277223	2.60397	0.801801	0.891345	1.4448	0.626821	0.15455	0.58497	-0.616074	0.993143	0.929746	0.00424584	0.391807	0.885419	0.430136	0.241432	0.899499	1.90927	-0.678469	-3.06201	1.13758	0.804853	-0.721711	1.8692	1.1984	2.10377	1.30038	0.365764	1.1562	-0.23455	1.58073
NonS67	Non-severe	-0.298311	1.38641	0.4702	0.438335	-0.919138	-1.02297	-0.208176	-1.26777	0.294528	1.02675	-1.22259	-0.861111	-0.36809	-0.73249	0.455077	0.218646	1.09587	1.82349	3.09431	0.609097	0.187179	2.08921	0.713297	-0.0184598	0.516961	-0.599113	0.974173	1.0856	0.758412	0.405426	2.10678	-0.552702	-0.714444	-1.03094	-0.746493	0.212094	1.12524	0.0626526	0.128323	0.265122	-0.205058	-0.0544215	0.323712	-0.668802	0.269458	-0.664233	0.536876	0.734803
NonS68	Non-severe	0.529228	0.809132	0.653286	0.754405	-0.799781	-0.203874	-1.3716	0.888899	0.873431	1.48927	-0.828952	-0.835708	0.110713	-0.915579	0.547911	0.088123	-1.91131	-0.0773583	0.0786974	-0.227352	0.655195	0.0873704	0.710467	-0.042369	0.618969	-0.364895	0.775453	0.980517	1.40677	1.21353	2.18071	1.26141	2.49171	2.11856	-1.12386	-1.24202	-0.0405741	-1.53439	-0.651786	-0.578089	0.589254	1.7698	1.03115	-0.434736	1.85778	-0.447847	0.78179	0.976235
NonS69	Non-severe	-0.311112	-0.0558012	-0.81205	-0.91576	-1.46642	-0.406134	-1.49156	-0.559394	-1.01614	-1.232	-0.460396	-1.86555	0.10391	-1.73407	-0.0872785	-0.141135	-1.11646	0.226015	-0.169644	0.687257	-1.39657	0.127241	0.08233	-0.203233	0.233571	-1.99846	-0.273783	0.365328	1.27029	-0.850705	-0.446182	1.17315	1.7977	0.952439	-0.217006	-0.212965	-1.07577	-1.58767	-0.720668	-0.892256	-1.19983	-0.586578	-0.326398	0.323047	0.684492	-1.48277	0.340298	0.71632
NonS7	Non-severe	-0.149174	0.722257	-1.9158	0.343621	-0.685381	-2.08975	-0.739813	-0.6202	-0.322681	0.717015	-0.952106	-0.643925	0.889205	-1.14338	0.382601	0.339427	0.420201	1.67258	0.804412	0.917135	-0.152986	1.13078	0.532379	0.162353	0.527254	-0.995535	-0.219903	0.738286	-0.933671	-0.362885	0.0223247	0.734702	0.730178	0.897118	-0.0828683	-0.87369	-1.23747	-0.729649	-0.25369	-0.406112	-1.1905	-1.18601	-0.513084	3.01716	0.197527	-0.727681	0.458235	0.607265
NonS70	Non-severe	-0.54009	2.21666	0.294506	0.311962	-0.783055	-1.07022	-1.47192	-1.99471	1.20978	2.52642	-1.56488	-0.89794	-3.20204	-0.880328	0.523719	0.499679	0.195935	1.26229	0.99529	0.457235	0.583742	1.16175	0.72114	0.485505	0.606121	-0.167901	0.78791	1.23685	-4.77961	1.37965	1.42276	-0.29045	-0.807109	-0.301791	-0.447995	-2.17735	-1.9755	1.42277	0.195171	-0.184531	0.49561	2.17833	2.06448	-0.518087	0.427414	1.21058	-0.463697	0.508327
NonS71	Non-severe	0.0982117	-0.557856	-0.28548	0.0436406	-0.700465	-0.789888	0.023957	-1.39219	-1.10777	1.46726	-2.00561	-0.473633	-1.973	-0.307037	0.245783	0.289797	0.0303541	-0.172942	0.516244	0.237292	-0.100573	1.19806	0.407261	-0.0825725	0.43367	-1.27538	-0.45684	0.682889	-0.436967	0.00636243	-1.369	0.364658	0.167959	-0.0626247	-1.7967	-0.27994	1.17386	-2.07576	0.202013	-0.620941	-1.42943	-0.618259	-1.37137	-0.950097	-0.0253539	-0.924278	0.10811	0.999309
NonS72	Non-severe	0.990992	1.1128	0.551054	0.528209	-0.406911	-0.511996	-1.19201	-0.771357	-0.151096	2.53374	-2.1249	-1.99696	-2.36825	-0.744686	0.514195	0.948331	0.0262271	-0.277223	2.60397	0.801801	0.891345	1.4448	0.626821	0.15455	0.58497	-0.616074	0.993143	0.929746	0.00424584	0.391807	0.885419	0.430136	0.241432	0.899499	1.90927	-0.678469	-3.06201	1.13758	0.804853	-0.721711	1.8692	1.1984	2.10377	1.30038	0.365764	1.1562	-0.23455	1.58073
NonS73	Non-severe	-1.86472	0.522798	-1.3003	-0.36022	-1.97943	0.0679964	-0.405756	-0.207552	0.0739619	-0.658251	-0.178087	-2.15514	-1.00833	-1.34612	0.687609	1.50664	1.25129	1.61892	2.71201	0.865326	-0.130667	2.08528	0.450275	0.576423	0.393496	-1.29347	0.314691	0.73281	-1.09108	-1.01799	-0.606848	-0.0688169	0.392975	-1.02634	0.298699	-1.49781	-2.82876	-1.84064	-2.78797	-0.872594	-1.7093	-0.939645	-0.965176	-1.19921	0.560906	-1.15457	-0.176782	-0.189258
NonS74	Non-severe	-1.28758	-0.278717	-1.64551	0.599959	0.138703	-1.43108	0.829782	-0.115939	1.16985	0.585845	-0.0512788	0.47001	-0.122279	-0.678614	0.619185	0.580416	0.724574	0.374555	1.03184	-0.234654	0.887101	1.87503	0.697875	0.444596	0.593425	-0.498571	0.0765351	0.93529	-1.08545	0.0361786	0.405589	0.640284	0.151335	-0.387991	0.191644	-0.52292	-0.559033	-1.06006	-2.42111	-0.59971	-0.874471	1.06204	0.709649	-0.456139	-1.47513	-0.467634	-0.236487	0.276688
NonS75	Non-severe	-1.3931	0.490477	-0.922774	0.996285	-0.0710901	-0.91932	0.96902	-0.424358	1.10868	1.52776	-0.686883	-0.217717	1.49032	-1.27399	0.605664	0.275932	-0.925956	0.100356	-0.267656	0.975004	1.10939	-0.689948	0.851007	-1.68454	0.651246	0.0571267	1.24877	1.17623	-0.8829	-1.42914	-0.544517	-1.39604	-0.935501	-0.652085	-0.781992	-1.50368	-0.745821	-2.28939	-1.17215	-0.487406	-2.85866	0.16242	0.585095	-0.344967	-1.35862	-0.364859	-0.627475	0.0585927
NonS76	Non-severe	-0.393961	0.546022	-1.82738	0.335134	-0.160604	-0.899633	-0.122271	-0.956051	0.530536	0.901551	-0.810829	-0.681256	-1.81418	-0.328818	0.332029	0.216962	0.401098	0.276704	-0.0256917	0.785633	0.993797	0.534163	0.481123	-0.115144	0.498319	-0.866121	0.852071	0.753862	-0.208913	-1.18724	-0.0224456	0.677526	-0.708521	-1.76722	0.396105	-0.383147	-0.952578	-0.540771	-0.298314	-0.917063	-1.22742	-0.386294	-0.186779	1.107	0.163089	-0.758057	-0.277797	0.538294
NonS77	Non-severe	-1.19091	0.539077	-1.51569	-0.747744	-1.78096	-0.0115727	-0.159962	-0.35035	1.22225	0.0525451	-0.354768	-1.35467	0.174923	-1.26378	0.043423	0.0755307	-0.575573	0.568609	0.26563	0.202535	-0.908992	0.486734	0.281917	0.183339	0.337697	-1.48683	0.30968	0.825814	1.40625	0.839574	1.04997	1.67707	1.82993	0.0982515	0.881626	0.0656117	-1.57185	-0.563254	-0.55406	-1.41644	-1.78281	1.52158	-0.0025937	1.42116	2.02379	-1.21505	0.639772	0.114839
NonS78	Non-severe	1.27962	0.305249	-0.000715569	0.836368	0.0239366	-1.66497	1.29371	-1.49316	2.23383	2.46217	-1.08764	-0.143877	-0.876999	-0.628969	0.563573	0.132752	-0.735568	0.331197	-0.220612	0.405816	0.887101	-0.31442	0.665951	0.444596	0.611274	-0.311105	-0.014376	1.23051	-2.3982	-0.184783	0.405589	-1.58949	-0.29921	0.266973	-0.280479	-4.00674	-1.30544	0.141731	-0.225148	-0.59971	-0.874471	-0.487325	0.383343	-0.456139	0.492339	-0.467634	0.307264	1.06181
NonS79	Non-severe	-0.149174	0.722257	-1.9158	0.343621	-0.685381	-2.08975	-0.739813	-0.6202	-0.322681	0.717015	-0.952106	-0.643925	0.889205	-1.14338	0.382601	0.339427	0.420201	1.67258	0.804412	0.917135	-0.152986	1.13078	0.532379	0.162353	0.527254	-0.995535	-0.219903	0.738286	-0.933671	-0.362885	0.0223247	0.734702	0.730178	0.897118	-0.0828683	-0.87369	-1.23747	-0.729649	-0.25369	-0.406112	-1.1905	-1.18601	-0.513084	3.01716	0.197527	-0.727681	0.458235	0.607265
NonS8	Non-severe	-2.91427	-0.775836	-1.54037	-1.25134	-1.33406	-1.56506	-0.648193	-0.982029	-2.24006	-0.50086	-1.61375	-1.6694	-0.467714	-0.714713	0.527628	1.30939	0.835295	1.34269	2.47205	0.251765	-0.961404	1.70317	0.331613	0.0399443	0.207621	-1.98967	-0.0438095	0.50282	-0.382848	-1.75139	-0.666827	0.167452	0.905976	0.440385	0.262283	0.300901	-1.12468	-1.1819	-1.43189	-1.39482	-2.2901	-1.40564	-2.76164	-1.71615	0.0191042	-1.63247	7.37828	0.0125086
NonS80	Non-severe	-2.91427	-0.775836	-1.54037	-1.25134	-1.33406	-1.56506	-0.648193	-0.982029	-2.24006	-0.50086	-1.61375	-1.6694	-0.467714	-0.714713	0.527628	1.30939	0.835295	1.34269	2.47205	0.251765	-0.961404	1.70317	0.331613	0.0399443	0.207621	-1.98967	-0.0438095	0.50282	-0.382848	-1.75139	-0.666827	0.167452	0.905976	0.440385	0.262283	0.300901	-1.12468	-1.1819	-1.43189	-1.39482	-2.2901	-1.40564	-2.76164	-1.71615	0.0191042	-1.63247	7.37828	0.0125086
NonS81	Non-severe	0.776893	-0.288709	-1.3889	0.0361679	0.22303	-1.878	-0.165107	-0.194954	-0.573652	1.97877	-2.12252	0.855218	0.127685	-0.585311	0.48693	-0.0162103	-2.04021	0.482508	-1.18774	0.433918	0.423645	-0.372943	1.04001	-0.398435	0.589852	0.662482	0.243946	1.18189	-0.22207	-1.77169	-0.229131	0.413567	-0.53589	-0.562415	-0.0193443	0.545046	0.462664	0.946333	0.336218	-1.0703	-0.489511	-0.20382	-0.135769	-0.921989	0.00410448	-0.898294	0.015366	0.0530907
NonS82	Non-severe	0.99281	0.1644	0.0327101	-0.378315	-0.355319	-0.0652261	0.261887	-0.923486	-0.0932606	0.0786203	-0.807096	-0.094204	1.89492	-0.185087	0.0783324	0.0923722	-0.599728	0.619028	0.318664	0.221047	-0.800495	0.507741	0.313841	0.205302	0.357207	-1.39097	0.167792	0.837041	0.3142	-0.664582	0.834149	1.77149	1.47264	-0.39316	1.07102	0.994123	-0.351793	1.71164	-1.24944	-1.36163	1.29558	0.289939	-0.659128	1.47542	1.39655	0.570581	0.119256	0.587947
NonS83	Non-severe	-1.17734	0.333379	-1.09325	-0.377246	-1.80011	-1.71408	-0.280453	-0.546897	-1.65681	-0.815661	-0.592437	-2.04032	-0.691989	-1.33146	0.189699	0.212608	-0.120433	-0.294847	0.388016	0.192532	-0.362901	1.07412	0.330074	0.191565	0.386498	-1.50717	-0.574359	0.607121	-0.237442	-0.323743	-1.54776	-0.447516	1.14251	0.411906	0.105943	-0.582511	-1.34217	0.478645	-0.431861	-1.23123	-1.57682	-1.01948	-0.424872	0.795994	-0.162854	-1.04556	0.160442	0.198547
NonS84	Non-severe	-0.0992905	0.583496	0.0122119	0.628339	0.0339557	0.67074	-0.215942	0.0646584	-0.0267811	0.360478	-0.278728	0.562317	-0.778195	-0.6252	0.59137	0.158172	-0.867622	0.371343	-0.178384	0.493111	0.97349	-0.273603	0.691371	0.134844	0.626809	-0.234773	0.415812	0.960242	0.365806	-1.04951	-3.1949	-1.51431	-1.65541	-2.50085	-1.52738	0.424222	2.45859	0.187117	-0.377994	-0.0783069	-0.82593	-1.81042	-1.86378	-0.412933	-1.42985	-0.427692	-1.25433	1.08823
NonS85	Non-severe	-0.259774	1.77125	-0.207881	-0.126449	-3.0351	-2.12612	-2.64422	-1.02689	-2.01282	0.5172	-1.54431	-2.5066	-0.399599	-0.772488	0.291836	0.256422	0.258053	1.54149	0.586206	0.869003	-0.435079	1.1822	0.449376	0.359714	0.476528	-0.44221	-0.346276	0.65681	0.0124877	-0.783993	-1.27147	-0.917614	-0.15352	0.0147145	-0.721691	-0.0766623	0.416314	0.691657	0.0877042	0.0532728	-0.440669	-0.324974	-1.85043	-0.878516	0.0496673	-0.858104	0.0124558	0.707102
NonS86	Non-severe	-0.204539	-0.0157159	-0.193268	-0.949725	-1.67027	-1.06532	-1.05791	-1.10537	-2.41018	-1.09906	-1.03117	-1.6976	-1.13245	-1.42063	0.658907	1.42945	1.06982	1.53229	2.59111	0.321382	-0.553395	1.94645	0.242099	0.122535	0.28099	-1.62917	0.138973	0.620664	0.427686	-2.60889	-1.03318	-1.19718	-0.274228	-1.222	-1.32256	0.00703071	0.347974	-0.694131	-1.65923	-1.66644	-1.15252	-1.34333	-1.91897	0.365161	-0.614382	0.291626	-0.808734	0.807484
NonS87	Non-severe	2.16326	0.86679	-0.795982	-0.0789882	-1.10108	-0.796477	-0.578429	-1.69689	-1.29505	0.404805	-1.23876	-1.28662	-1.31014	-1.23942	0.234435	-0.294464	-2.04021	0.482508	-1.18774	0.433918	0.423645	-0.372943	1.04001	-0.398435	0.443776	0.662482	0.243946	0.699121	-0.768239	-1.40245	-0.229131	0.413567	0.820371	-0.268239	-1.02832	0.167515	1.02229	-0.0742165	-1.06932	-0.592547	-0.489511	-0.813963	-0.462075	-0.921989	0.00410448	-0.898294	0.0762085	0.475773
NonS88	Non-severe	0.371888	-0.342056	-0.954147	0.577225	-0.496644	-0.370953	0.620544	-0.689958	-0.621152	-0.274352	-0.177663	0.0810125	-0.636675	-0.910228	0.473672	0.453911	0.10653	1.19001	0.91926	0.430696	0.4282	1.08826	0.675373	0.454019	0.578151	-0.305332	0.71823	1.19192	1.02384	-0.162063	0.859577	-0.425809	-0.796251	-1.27985	0.872259	-0.268809	-1.06014	0.49175	0.227359	-0.740871	0.785208	0.518867	1.21106	-0.595878	0.345886	-0.596816	-0.287945	0.747287
NonS89	Non-severe	-0.940084	0.551321	-0.693139	0.175712	-1.56898	-1.18926	-1.79076	-0.41415	-1.69153	0.30546	-1.30685	-1.93165	-1.39395	-0.767903	0.234435	-0.260982	-2.07415	-0.193955	-0.888636	-1.94998	-0.132392	-0.571164	0.564338	-0.398435	0.443776	-0.881475	0.111514	0.699121	0.444296	0.972264	-0.229131	-0.170319	-0.285365	0.334384	0.232414	-0.529071	-1.14261	2.03666	1.12665	0.00935615	1.74448	2.21806	1.17461	0.9553	0.00410448	-0.898294	-0.0944689	0.764742
NonS9	Non-severe	0.776893	-0.288709	-1.3889	0.0361679	0.22303	-1.878	-0.165107	-0.194954	-0.573652	1.97877	-2.12252	0.855218	0.127685	-0.585311	0.48693	-0.0162103	-2.04021	0.482508	-1.18774	0.433918	0.423645	-0.372943	1.04001	-0.398435	0.589852	0.662482	0.243946	1.18189	-0.22207	-1.77169	-0.229131	0.413567	-0.53589	-0.562415	-0.0193443	0.545046	0.462664	0.946333	0.336218	-1.0703	-0.489511	-0.20382	-0.135769	-0.921989	0.00410448	-0.898294	0.015366	0.0530907
NonS90	Non-severe	0.313096	1.89749	1.15717	0.549793	0.09529	0.376181	-0.685175	0.112367	0.535083	0.748632	-0.570048	0.285916	1.4023	0.683141	0.449847	0.416701	0.489258	-0.700942	0.626695	1.03108	0.159686	0.680622	0.528469	0.0458091	0.547716	-0.810871	-0.221323	0.833203	0.519339	-0.43556	-0.936837	1.36948	2.04	0.494106	0.409955	0.402709	0.23234	0.641727	-1.20972	0.30138	-1.07307	-0.209054	-1.40471	1.24438	2.00177	-0.631051	0.985222	0.568619
NonS91	Non-severe	-2.51557	-0.913268	-0.908469	-1.86333	-1.98144	-0.540978	-1.56666	-1.94422	-1.27859	-1.04993	-1.03504	-1.60395	-1.11721	-1.4467	0.202838	1.07525	0.408586	0.937632	1.99538	0.615173	-1.59675	1.38689	0.0188947	0.174306	0.129866	-2.58885	-0.342091	0.309366	-0.795734	-2.05819	-1.60586	0.515069	0.991929	-0.432909	-0.735335	-0.121828	-0.903941	-0.0129395	-0.627601	-1.61328	-0.423975	-0.842527	-3.1541	-0.0551554	-0.207544	-1.83237	0.0216623	0.375879
NonS92	Non-severe	0.581804	1.07385	0.0134519	-0.132411	-0.67512	-1.4317	-2.66929	-1.90966	-0.876903	0.87375	-1.56064	-0.299074	0.519974	-0.981415	0.233129	0.227366	0.0349	-0.183015	0.445342	-0.43938	-0.312743	1.16952	0.344832	0.201718	0.377669	-1.55871	-0.460978	0.55419	-0.256874	-1.29116	0.232377	0.632917	0.727082	0.124747	-0.460791	0.106426	0.193716	-1.69042	-1.78458	-0.728132	-0.640304	0.391713	-0.0966889	0.821079	-0.136563	-1.02237	0.167327	0.577235
NonS93	Non-severe	-0.53601	1.8585	0.674311	1.07645	-0.0507117	-1.07376	0.146653	-0.0989517	0.584618	1.52895	-1.06175	0.0419656	-0.205118	-0.643359	0.481459	0.162347	-1.14784	-0.0790296	-0.456347	0.909138	0.723366	-0.872332	0.737423	-1.76267	0.581831	-0.28395	1.07584	1.06473	1.51533	1.16731	1.39559	-0.325146	0.213815	0.107139	-0.116063	0.303889	0.734563	0.55252	-1.43434	0.397229	-0.058134	1.41594	0.843699	1.33927	0.406517	-0.543336	-0.164161	0.776985
NonS94	Non-severe	-0.280176	0.686267	0.00725091	0.496985	-1.15471	-0.1631	0.0596814	-1.00324	0.39538	1.02248	-0.80973	-1.70217	0.45656	-0.620749	0.432233	0.308599	0.516862	0.227373	0.126538	0.838772	0.570376	0.681305	0.572758	-0.0521035	0.55432	-0.590952	0.991587	0.843811	0.737728	-0.409501	0.189768	-1.86511	-0.340247	-1.17826	-1.77753	-0.401942	1.40743	-0.377157	0.0641827	0.0570075	-1.05243	0.192821	-0.762406	-0.614541	-1.64114	-0.61407	-0.462963	1.2496
NonS95	Non-severe	-0.298311	1.38641	0.4702	0.438335	-0.919138	-1.02297	-0.208176	-1.26777	0.294528	1.02675	-1.22259	-0.861111	-0.36809	-0.73249	0.455077	0.218646	1.09587	1.82349	3.09431	0.609097	0.187179	2.08921	0.713297	-0.0184598	0.516961	-0.599113	0.974173	1.0856	0.758412	0.405426	2.10678	-0.552702	-0.714444	-1.03094	-0.746493	0.212094	1.12524	0.0626526	0.128323	0.265122	-0.205058	-0.0544215	0.323712	-0.668802	0.269458	-0.664233	0.536876	0.734803
NonS96	Non-severe	0.529228	0.809132	0.653286	0.754405	-0.799781	-0.203874	-1.3716	0.888899	0.873431	1.48927	-0.828952	-0.835708	0.110713	-0.915579	0.547911	0.088123	-1.91131	-0.0773583	0.0786974	-0.227352	0.655195	0.0873704	0.710467	-0.042369	0.618969	-0.364895	0.775453	0.980517	1.40677	1.21353	2.18071	1.26141	2.49171	2.11856	-1.12386	-1.24202	-0.0405741	-1.53439	-0.651786	-0.578089	0.589254	1.7698	1.03115	-0.434736	1.85778	-0.447847	0.78179	0.976235
NonS97	Non-severe	-0.311112	-0.0558012	-0.81205	-0.91576	-1.46642	-0.406134	-1.49156	-0.559394	-1.01614	-1.232	-0.460396	-1.86555	0.10391	-1.73407	-0.0872785	-0.141135	-1.11646	0.226015	-0.169644	0.687257	-1.39657	0.127241	0.08233	-0.203233	0.233571	-1.99846	-0.273783	0.365328	1.27029	-0.850705	-0.446182	1.17315	1.7977	0.952439	-0.217006	-0.212965	-1.07577	-1.58767	-0.720668	-0.892256	-1.19983	-0.586578	-0.326398	0.323047	0.684492	-1.48277	0.340298	0.71632
NonS98	Non-severe	-0.54009	2.21666	0.294506	0.311962	-0.783055	-1.07022	-1.47192	-1.99471	1.20978	2.52642	-1.56488	-0.89794	-3.20204	-0.880328	0.523719	0.499679	0.195935	1.26229	0.99529	0.457235	0.583742	1.16175	0.72114	0.485505	0.606121	-0.167901	0.78791	1.23685	-4.77961	1.37965	1.42276	-0.29045	-0.807109	-0.301791	-0.447995	-2.17735	-1.9755	1.42277	0.195171	-0.184531	0.49561	2.17833	2.06448	-0.518087	0.427414	1.21058	-0.463697	0.508327
NonS99	Non-severe	0.0982117	-0.557856	-0.28548	0.0436406	-0.700465	-0.789888	0.023957	-1.39219	-1.10777	1.46726	-2.00561	-0.473633	-1.973	-0.307037	0.245783	0.289797	0.0303541	-0.172942	0.516244	0.237292	-0.100573	1.19806	0.407261	-0.0825725	0.43367	-1.27538	-0.45684	0.682889	-0.436967	0.00636243	-1.369	0.364658	0.167959	-0.0626247	-1.7967	-0.27994	1.17386	-2.07576	0.202013	-0.620941	-1.42943	-0.618259	-1.37137	-0.950097	-0.0253539	-0.924278	0.10811	0.999309
Sev1	Severe	-0.722158	1.31227	-0.658852	0.603661	-1.23667	-2.15424	-0.58709	-0.590934	-0.0264881	0.173716	-0.316652	-0.816953	-1.6323	-0.14889	-3.19102	0.695285	-0.917622	-0.787171	0.259077	-1.84524	1.36742	0.382074	0.79426	0.00350262	-2.41893	-0.18559	-0.0653529	-0.24034	-1.53756	-0.188539	-0.911809	-0.458284	0.745939	0.399828	-0.350877	-0.259723	0.1014	-0.873967	-1.18478	0.534765	-1.05243	-1.46037	-0.290058	-0.614541	-1.64114	-0.61407	-2.36173	1.3805
Sev10	Severe	-0.777259	0.824675	0.303212	0.903839	0.0532869	0.718295	1.40555	-0.255757	1.71801	1.37166	0.683016	0.673189	0.749454	-0.962962	0.954087	0.898028	1.13346	-0.639989	-0.440657	-0.145855	-0.686704	-0.0496954	-1.27021	-0.86436	0.41416	0.320554	-0.605027	-2.01653	0.60748	0.932388	1.86179	2.12997	-1.10139	1.75169	0.540472	0.195221	0.258668	0.251531	0.770601	-1.15351	1.23462	1.16586	2.13876	-0.195859	-1.20235	-0.227015	-0.373008	1.71003
Sev12	Severe	-1.01806	1.11036	-0.0755224	0.471702	-0.560742	-0.363106	1.03945	-0.0530537	-1.11031	-0.452896	-0.188183	-0.29025	-0.160882	-1.05765	0.179438	0.728768	-0.534321	0.321942	-0.249268	-0.26928	1.22181	-1.58353	0.752804	-1.01079	-0.467357	2.32104	0.0282756	1.10333	0.881398	0.932388	0.267307	-0.359258	-0.497377	-0.18914	0.767229	-0.832885	-1.43258	1.09498	1.30986	0.377425	1.35952	0.699144	0.525464	1.31966	-1.5815	-0.561459	-0.290395	0.325828
Sev13	Severe	-0.722158	1.31227	-0.658852	0.603661	-1.23667	-2.15424	-0.58709	-0.590934	-0.0264881	0.173716	-0.316652	-0.816953	-1.6323	-0.14889	-3.19102	0.695285	-0.917622	-0.787171	0.259077	-1.84524	1.36742	0.382074	0.79426	0.00350262	-2.41893	-0.18559	-0.0653529	-0.24034	-1.53756	-0.188539	-0.911809	-0.458284	0.745939	0.399828	-0.350877	-0.259723	0.1014	-0.873967	-1.18478	0.534765	-1.05243	-1.46037	-0.290058	-0.614541	-1.64114	-0.61407	-2.36173	1.3805
Sev14	Severe	2.07111	1.71081	-0.576374	0.872464	-0.422386	0.201306	1.97561	0.61034	0.491929	-0.487427	0.58201	-0.599662	0.733024	0.535667	-1.83927	-2.03774	-0.886044	-0.0698056	-0.0414165	-0.212334	1.34012	-0.979054	0.426194	-1.70305	-2.33853	0.485011	0.218769	1.06722	0.644518	0.128993	-0.606848	-0.0688169	-0.733687	-1.53437	0.474446	1.08576	1.31108	0.354774	0.750162	0.283112	-0.800969	0.481578	0.502073	1.48658	0.560906	-0.407152	-0.216955	0.39806
Sev15	Severe	0.981326	1.72502	0.0677257	0.723924	0.847253	0.956564	0.944996	0.840593	1.11198	0.582811	-0.0900991	1.29114	0.959327	-0.171311	0.794255	1.56437	2.94771	-0.150124	-0.170614	0.0340108	-0.525794	1.83811	-0.960036	-0.978214	0.276528	-0.260533	-0.856998	-2.17898	0.952518	-0.771377	-0.724623	-1.62606	-0.902467	0.0572289	1.25736	1.08716	0.427453	1.65464	0.742059	-0.143184	0.91859	-0.240082	-0.0407352	-0.477156	-1.49716	-0.487063	-0.216955	0.631709
Sev16	Severe	1.28041	0.481126	-1.11204	0.0135303	-1.03832	-0.875186	0.542156	-0.663387	-1.02997	0.760478	-1.28637	-0.423998	0.345008	-0.92459	0.615874	0.326406	-0.552812	-0.662491	-0.671612	-1.90379	-0.718873	0.561795	-1.61763	-1.10337	0.201837	-0.564126	-3.53977	-0.806499	-0.663819	-1.21007	-1.14594	-2.16412	0.562298	0.256926	0.471865	-0.537322	-1.71914	-1.90378	-3.96758	-0.933315	-0.337158	-1.68206	-1.07426	-0.786383	2.96105	-0.772931	-0.231637	0.24704
Sev17	Severe	-0.498474	-1.41672	-0.535231	-0.964862	-0.774134	-0.249035	0.276048	0.0855865	-0.502418	-1.3617	-0.101033	-0.602306	0.813458	-0.769973	-0.284571	0.223865	-1.82554	-1.38298	-0.534531	-2.1358	-0.891256	-0.987498	0.190032	-0.724954	-2.72515	-1.92769	-0.830226	-0.0520369	0.484811	0.274027	0.48255	1.10862	1.48723	1.25656	1.84923	1.39898	-0.968278	1.60696	1.02683	-1.62231	1.24459	0.43623	-0.372433	1.21736	1.1261	-1.40345	0.628949	0.591049
Sev18	Severe	1.32205	-0.268415	-0.113319	0.757154	-0.15265	0.368302	0.861143	-0.623406	1.0688	1.3431	-0.561533	0.245793	-0.118466	-1.30548	0.858159	0.537649	-0.950112	-1.6745	-1.03039	-0.196726	-0.984844	-1.90054	-2.4624	-1.68454	0.360548	-0.0269955	-4.82594	-1.0185	1.50228	0.193893	1.20144	1.41761	1.73288	1.46066	2.88624	1.28446	-0.745821	1.65464	0.921578	-1.30414	2.12979	1.20547	1.44338	-0.344967	0.608852	-0.364859	0.562617	1.85616
Sev19	Severe	-0.777259	0.824675	0.303212	0.903839	0.0532869	0.718295	1.40555	-0.255757	1.71801	1.37166	0.683016	0.673189	0.749454	-0.962962	0.954087	0.898028	1.13346	-0.639989	-0.440657	-0.145855	-0.686704	-0.0496954	-1.27021	-0.86436	0.41416	0.320554	-0.605027	-2.01653	0.60748	0.932388	1.86179	2.12997	-1.10139	1.75169	0.540472	0.195221	0.258668	0.251531	0.770601	-1.15351	1.23462	1.16586	2.13876	-0.195859	-1.20235	-0.227015	-0.373008	1.71003
Sev2	Severe	2.07111	1.71081	-0.576374	0.872464	-0.422386	0.201306	1.97561	0.61034	0.491929	-0.487427	0.58201	-0.599662	0.733024	0.535667	-1.83927	-2.03774	-0.886044	-0.0698056	-0.0414165	-0.212334	1.34012	-0.979054	0.426194	-1.70305	-2.33853	0.485011	0.218769	1.06722	0.644518	0.128993	-0.606848	-0.0688169	-0.733687	-1.53437	0.474446	1.08576	1.31108	0.354774	0.750162	0.283112	-0.800969	0.481578	0.502073	1.48658	0.560906	-0.407152	-0.216955	0.39806
Sev21	Severe	-1.01806	1.11036	-0.0755224	0.471702	-0.560742	-0.363106	1.03945	-0.0530537	-1.11031	-0.452896	-0.188183	-0.29025	-0.160882	-1.05765	0.179438	0.728768	-0.534321	0.321942	-0.249268	-0.26928	1.22181	-1.58353	0.752804	-1.01079	-0.467357	2.32104	0.0282756	1.10333	0.881398	0.932388	0.267307	-0.359258	-0.497377	-0.18914	0.767229	-0.832885	-1.43258	1.09498	1.30986	0.377425	1.35952	0.699144	0.525464	1.31966	-1.5815	-0.561459	-0.290395	0.325828
Sev22	Severe	-1.58557	-0.355588	0.438854	0.193385	0.471742	-0.0961711	0.877529	0.298838	0.340674	-0.259011	0.0201911	0.592189	0.81759	-0.784244	-3.28072	0.664103	-0.618744	0.0763467	0.163756	-1.89275	0.759582	0.621112	0.688141	-1.85008	-1.79432	-0.156768	0.576609	0.296365	1.07819	1.045	1.45599	0.122026	-0.489372	-1.32029	1.90825	1.45393	-0.0732775	0.888726	1.56633	0.57554	1.80834	1.05598	1.47951	1.12331	0.180187	-0.742976	-0.39614	0.841562
Sev23	Severe	-0.299035	0.0522346	-0.491461	0.0868743	-0.425182	0.255761	0.886379	-0.112551	1.47622	-0.434979	0.59983	-0.627167	1.28117	0.320421	0.637601	0.316616	-0.515031	-3.38132	-1.85982	-0.324898	0.754455	-0.73893	-1.10329	-1.07677	0.188979	0.558353	-0.884616	-1.23546	1.15945	1.00281	2.24835	1.89972	0.653608	-0.332119	2.77457	1.58448	-0.623985	1.04637	1.66034	0.212745	2.4617	1.53188	0.984624	1.96515	1.55813	1.02332	0.354208	1.21116
Sev24	Severe	0.45001	0.739299	0.111059	0.323238	0.990182	0.470604	0.751761	0.274306	1.47816	0.151868	0.0515256	0.320928	1.46867	-0.660164	-3.33179	0.545097	0.00137926	0.235729	-0.103055	-1.91979	-0.241113	0.577164	0.444019	-1.88221	-2.4975	-0.05429	-0.352271	0.567127	0.110825	0.0279935	-0.108371	-0.839038	-0.527543	-0.727325	-0.221508	0.839873	1.13332	-0.830414	-0.948952	-0.503013	0.141408	-0.467654	0.0250772	-0.833359	0.0969943	-0.816358	-0.162356	0.579033
Sev25	Severe	1.84096	0.338825	-0.214553	0.38966	0.704067	0.543269	0.77175	-0.348112	0.487504	0.580994	-0.458899	1.05694	0.336634	-0.35718	0.69405	0.333919	-0.620841	-1.27112	-1.02531	-1.8515	-0.545311	0.0329246	-2.63181	-1.80108	0.257018	-0.218042	-1.72073	-1.18479	0.430191	-0.0196972	0.809121	0.332695	0.670463	1.05217	1.09877	1.31744	0.723987	0.229453	-0.278637	0.30138	0.743603	0.833992	0.92083	-0.63291	0.307075	-0.631051	0.0975532	0.624177
Sev26	Severe	-0.498474	-1.41672	-0.535231	-0.964862	-0.774134	-0.249035	0.276048	0.0855865	-0.502418	-1.3617	-0.101033	-0.602306	0.813458	-0.769973	-0.284571	0.223865	-1.82554	-1.38298	-0.534531	-2.1358	-0.891256	-0.987498	0.190032	-0.724954	-2.72515	-1.92769	-0.830226	-0.0520369	0.484811	0.274027	0.48255	1.10862	1.48723	1.25656	1.84923	1.39898	-0.968278	1.60696	1.02683	-1.62231	1.24459	0.43623	-0.372433	1.21736	1.1261	-1.40345	0.628949	0.591049
Sev27	Severe	1.32205	-0.268415	-0.113319	0.757154	-0.15265	0.368302	0.861143	-0.623406	1.0688	1.3431	-0.561533	0.245793	-0.118466	-1.30548	0.858159	0.537649	-0.950112	-1.6745	-1.03039	-0.196726	-0.984844	-1.90054	-2.4624	-1.68454	0.360548	-0.0269955	-4.82594	-1.0185	1.50228	0.193893	1.20144	1.41761	1.73288	1.46066	2.88624	1.28446	-0.745821	1.65464	0.921578	-1.30414	2.12979	1.20547	1.44338	-0.344967	0.608852	-0.364859	0.562617	1.85616
Sev28	Severe	-0.777259	0.824675	0.303212	0.903839	0.0532869	0.718295	1.40555	-0.255757	1.71801	1.37166	0.683016	0.673189	0.749454	-0.962962	0.954087	0.898028	1.13346	-0.639989	-0.440657	-0.145855	-0.686704	-0.0496954	-1.27021	-0.86436	0.41416	0.320554	-0.605027	-2.01653	0.60748	0.932388	1.86179	2.12997	-1.10139	1.75169	0.540472	0.195221	0.258668	0.251531	0.770601	-1.15351	1.23462	1.16586	2.13876	-0.195859	-1.20235	-0.227015	-0.373008	1.71003
Sev29	Severe	0.872444	-1.08554	0.931767	1.09024	0.95454	0.532761	1.89713	0.677622	0.557326	0.103669	0.404997	1.38946	1.25061	0.618832	1.02822	0.60339	-0.545264	-2.81717	-1.26639	-0.117753	0.351877	-0.874844	-1.22175	-0.503782	0.407285	1.15945	-4.6186	-0.884814	1.08559	0.891528	0.872446	0.413567	0.700475	-0.070141	1.52158	0.167515	-0.455848	-0.0742165	1.00926	-1.0703	0.418826	-0.38106	0.146889	-0.113489	-1.11602	-0.150867	-0.0944689	0.726096
Sev3	Severe	2.96321	0.487936	0.670856	0.303036	0.194923	0.351537	1.059	0.240552	0.326422	-0.0969342	0.263592	0.108016	0.800395	-0.436668	0.659674	0.48658	0.671179	-2.35636	-1.67405	-1.86971	-0.0508266	0.500355	-0.804859	-1.06288	0.33139	1.90182	0.170906	0.51216	0.178449	0.512993	0.0919376	0.239719	-0.0757783	-0.440369	0.254106	0.563142	0.548766	-0.675978	0.104502	-0.832257	-0.224765	1.2246	-0.420363	-0.686343	0.251074	-0.680448	-0.170329	0.421951
Sev30	Severe	1.20474	0.828546	0.045744	-0.0244187	-0.152955	0.615101	0.866043	-0.065827	0.740321	-0.453997	0.21108	0.402895	0.535604	-0.238714	0.104512	0.957932	1.05543	-0.579199	-0.0125535	-1.93011	0.540282	0.0785487	0.67096	-0.374825	-0.286692	-0.483529	-0.204869	-2.40219	-0.136863	-0.34705	-0.149653	-0.0688169	0.553806	0.551747	1.05621	1.85369	1.16031	-1.13566	-0.592003	-0.53362	-0.423975	0.304339	-0.0299076	-0.863657	0.0652403	-0.844368	-0.0183427	0.219717
Sev32	Severe	-1.01806	1.11036	-0.0755224	0.471702	-0.560742	-0.363106	1.03945	-0.0530537	-1.11031	-0.452896	-0.188183	-0.29025	-0.160882	-1.05765	0.179438	0.728768	-0.534321	0.321942	-0.249268	-0.26928	1.22181	-1.58353	0.752804	-1.01079	-0.467357	2.32104	0.0282756	1.10333	0.881398	0.932388	0.267307	-0.359258	-0.497377	-0.18914	0.767229	-0.832885	-1.43258	1.09498	1.30986	0.377425	1.35952	0.699144	0.525464	1.31966	-1.5815	-0.561459	-0.290395	0.325828
Sev33	Severe	-0.722158	1.31227	-0.658852	0.603661	-1.23667	-2.15424	-0.58709	-0.590934	-0.0264881	0.173716	-0.316652	-0.816953	-1.6323	-0.14889	-3.19102	0.695285	-0.917622	-0.787171	0.259077	-1.84524	1.36742	0.382074	0.79426	0.00350262	-2.41893	-0.18559	-0.0653529	-0.24034	-1.53756	-0.188539	-0.911809	-0.458284	0.745939	0.399828	-0.350877	-0.259723	0.1014	-0.873967	-1.18478	0.534765	-1.05243	-1.46037	-0.290058	-0.614541	-1.64114	-0.61407	-2.36173	1.3805
Sev34	Severe	2.07111	1.71081	-0.576374	0.872464	-0.422386	0.201306	1.97561	0.61034	0.491929	-0.487427	0.58201	-0.599662	0.733024	0.535667	-1.83927	-2.03774	-0.886044	-0.0698056	-0.0414165	-0.212334	1.34012	-0.979054	0.426194	-1.70305	-2.33853	0.485011	0.218769	1.06722	0.644518	0.128993	-0.606848	-0.0688169	-0.733687	-1.53437	0.474446	1.08576	1.31108	0.354774	0.750162	0.283112	-0.800969	0.481578	0.502073	1.48658	0.560906	-0.407152	-0.216955	0.39806
Sev35	Severe	0.981326	1.72502	0.0677257	0.723924	0.847253	0.956564	0.944996	0.840593	1.11198	0.582811	-0.0900991	1.29114	0.959327	-0.171311	0.794255	1.56437	2.94771	-0.150124	-0.170614	0.0340108	-0.525794	1.83811	-0.960036	-0.978214	0.276528	-0.260533	-0.856998	-2.17898	0.952518	-0.771377	-0.724623	-1.62606	-0.902467	0.0572289	1.25736	1.08716	0.427453	1.65464	0.742059	-0.143184	0.91859	-0.240082	-0.0407352	-0.477156	-1.49716	-0.487063	-0.216955	0.631709
Sev36	Severe	-1.58557	-0.355588	0.438854	0.193385	0.471742	-0.0961711	0.877529	0.298838	0.340674	-0.259011	0.0201911	0.592189	0.81759	-0.784244	-3.28072	0.664103	-0.618744	0.0763467	0.163756	-1.89275	0.759582	0.621112	0.688141	-1.85008	-1.79432	-0.156768	0.576609	0.296365	1.07819	1.045	1.45599	0.122026	-0.489372	-1.32029	1.90825	1.45393	-0.0732775	0.888726	1.56633	0.57554	1.80834	1.05598	1.47951	1.12331	0.180187	-0.742976	-0.39614	0.841562
Sev37	Severe	-0.299035	0.0522346	-0.491461	0.0868743	-0.425182	0.255761	0.886379	-0.112551	1.47622	-0.434979	0.59983	-0.627167	1.28117	0.320421	0.637601	0.316616	-0.515031	-3.38132	-1.85982	-0.324898	0.754455	-0.73893	-1.10329	-1.07677	0.188979	0.558353	-0.884616	-1.23546	1.15945	1.00281	2.24835	1.89972	0.653608	-0.332119	2.77457	1.58448	-0.623985	1.04637	1.66034	0.212745	2.4617	1.53188	0.984624	1.96515	1.55813	1.02332	0.354208	1.21116
Sev38	Severe	0.45001	0.739299	0.111059	0.323238	0.990182	0.470604	0.751761	0.274306	1.47816	0.151868	0.0515256	0.320928	1.46867	-0.660164	-3.33179	0.545097	0.00137926	0.235729	-0.103055	-1.91979	-0.241113	0.577164	0.444019	-1.88221	-2.4975	-0.05429	-0.352271	0.567127	0.110825	0.0279935	-0.108371	-0.839038	-0.527543	-0.727325	-0.221508	0.839873	1.13332	-0.830414	-0.948952	-0.503013	0.141408	-0.467654	0.0250772	-0.833359	0.0969943	-0.816358	-0.162356	0.579033
Sev39	Severe	1.84096	0.338825	-0.214553	0.38966	0.704067	0.543269	0.77175	-0.348112	0.487504	0.580994	-0.458899	1.05694	0.336634	-0.35718	0.69405	0.333919	-0.620841	-1.27112	-1.02531	-1.8515	-0.545311	0.0329246	-2.63181	-1.80108	0.257018	-0.218042	-1.72073	-1.18479	0.430191	-0.0196972	0.809121	0.332695	0.670463	1.05217	1.09877	1.31744	0.723987	0.229453	-0.278637	0.30138	0.743603	0.833992	0.92083	-0.63291	0.307075	-0.631051	0.0975532	0.624177
Sev4	Severe	-1.58557	-0.355588	0.438854	0.193385	0.471742	-0.0961711	0.877529	0.298838	0.340674	-0.259011	0.0201911	0.592189	0.81759	-0.784244	-3.28072	0.664103	-0.618744	0.0763467	0.163756	-1.89275	0.759582	0.621112	0.688141	-1.85008	-1.79432	-0.156768	0.576609	0.296365	1.07819	1.045	1.45599	0.122026	-0.489372	-1.32029	1.90825	1.45393	-0.0732775	0.888726	1.56633	0.57554	1.80834	1.05598	1.47951	1.12331	0.180187	-0.742976	-0.39614	0.841562
Sev40	Severe	-0.498474	-1.41672	-0.535231	-0.964862	-0.774134	-0.249035	0.276048	0.0855865	-0.502418	-1.3617	-0.101033	-0.602306	0.813458	-0.769973	-0.284571	0.223865	-1.82554	-1.38298	-0.534531	-2.1358	-0.891256	-0.987498	0.190032	-0.724954	-2.72515	-1.92769	-0.830226	-0.0520369	0.484811	0.274027	0.48255	1.10862	1.48723	1.25656	1.84923	1.39898	-0.968278	1.60696	1.02683	-1.62231	1.24459	0.43623	-0.372433	1.21736	1.1261	-1.40345	0.628949	0.591049
Sev41	Severe	1.32205	-0.268415	-0.113319	0.757154	-0.15265	0.368302	0.861143	-0.623406	1.0688	1.3431	-0.561533	0.245793	-0.118466	-1.30548	0.858159	0.537649	-0.950112	-1.6745	-1.03039	-0.196726	-0.984844	-1.90054	-2.4624	-1.68454	0.360548	-0.0269955	-4.82594	-1.0185	1.50228	0.193893	1.20144	1.41761	1.73288	1.46066	2.88624	1.28446	-0.745821	1.65464	0.921578	-1.30414	2.12979	1.20547	1.44338	-0.344967	0.608852	-0.364859	0.562617	1.85616
Sev42	Severe	-0.777259	0.824675	0.303212	0.903839	0.0532869	0.718295	1.40555	-0.255757	1.71801	1.37166	0.683016	0.673189	0.749454	-0.962962	0.954087	0.898028	1.13346	-0.639989	-0.440657	-0.145855	-0.686704	-0.0496954	-1.27021	-0.86436	0.41416	0.320554	-0.605027	-2.01653	0.60748	0.932388	1.86179	2.12997	-1.10139	1.75169	0.540472	0.195221	0.258668	0.251531	0.770601	-1.15351	1.23462	1.16586	2.13876	-0.195859	-1.20235	-0.227015	-0.373008	1.71003
Sev44	Severe	-1.01806	1.11036	-0.0755224	0.471702	-0.560742	-0.363106	1.03945	-0.0530537	-1.11031	-0.452896	-0.188183	-0.29025	-0.160882	-1.05765	0.179438	0.728768	-0.534321	0.321942	-0.249268	-0.26928	1.22181	-1.58353	0.752804	-1.01079	-0.467357	2.32104	0.0282756	1.10333	0.881398	0.932388	0.267307	-0.359258	-0.497377	-0.18914	0.767229	-0.832885	-1.43258	1.09498	1.30986	0.377425	1.35952	0.699144	0.525464	1.31966	-1.5815	-0.561459	-0.290395	0.325828
Sev45	Severe	-0.722158	1.31227	-0.658852	0.603661	-1.23667	-2.15424	-0.58709	-0.590934	-0.0264881	0.173716	-0.316652	-0.816953	-1.6323	-0.14889	-3.19102	0.695285	-0.917622	-0.787171	0.259077	-1.84524	1.36742	0.382074	0.79426	0.00350262	-2.41893	-0.18559	-0.0653529	-0.24034	-1.53756	-0.188539	-0.911809	-0.458284	0.745939	0.399828	-0.350877	-0.259723	0.1014	-0.873967	-1.18478	0.534765	-1.05243	-1.46037	-0.290058	-0.614541	-1.64114	-0.61407	-2.36173	1.3805
Sev46	Severe	2.07111	1.71081	-0.576374	0.872464	-0.422386	0.201306	1.97561	0.61034	0.491929	-0.487427	0.58201	-0.599662	0.733024	0.535667	-1.83927	-2.03774	-0.886044	-0.0698056	-0.0414165	-0.212334	1.34012	-0.979054	0.426194	-1.70305	-2.33853	0.485011	0.218769	1.06722	0.644518	0.128993	-0.606848	-0.0688169	-0.733687	-1.53437	0.474446	1.08576	1.31108	0.354774	0.750162	0.283112	-0.800969	0.481578	0.502073	1.48658	0.560906	-0.407152	-0.216955	0.39806
Sev47	Severe	0.981326	1.72502	0.0677257	0.723924	0.847253	0.956564	0.944996	0.840593	1.11198	0.582811	-0.0900991	1.29114	0.959327	-0.171311	0.794255	1.56437	2.94771	-0.150124	-0.170614	0.0340108	-0.525794	1.83811	-0.960036	-0.978214	0.276528	-0.260533	-0.856998	-2.17898	0.952518	-0.771377	-0.724623	-1.62606	-0.902467	0.0572289	1.25736	1.08716	0.427453	1.65464	0.742059	-0.143184	0.91859	-0.240082	-0.0407352	-0.477156	-1.49716	-0.487063	-0.216955	0.631709
Sev48	Severe	-0.722158	1.31227	-0.658852	0.603661	-1.23667	-2.15424	-0.58709	-0.590934	-0.0264881	0.173716	-0.316652	-0.816953	-1.6323	-0.14889	-3.19102	0.695285	-0.917622	-0.787171	0.259077	-1.84524	1.36742	0.382074	0.79426	0.00350262	-2.41893	-0.18559	-0.0653529	-0.24034	-1.53756	-0.188539	-0.911809	-0.458284	0.745939	0.399828	-0.350877	-0.259723	0.1014	-0.873967	-1.18478	0.534765	-1.05243	-1.46037	-0.290058	-0.614541	-1.64114	-0.61407	-2.36173	1.3805
Sev49	Severe	2.07111	1.71081	-0.576374	0.872464	-0.422386	0.201306	1.97561	0.61034	0.491929	-0.487427	0.58201	-0.599662	0.733024	0.535667	-1.83927	-2.03774	-0.886044	-0.0698056	-0.0414165	-0.212334	1.34012	-0.979054	0.426194	-1.70305	-2.33853	0.485011	0.218769	1.06722	0.644518	0.128993	-0.606848	-0.0688169	-0.733687	-1.53437	0.474446	1.08576	1.31108	0.354774	0.750162	0.283112	-0.800969	0.481578	0.502073	1.48658	0.560906	-0.407152	-0.216955	0.39806
Sev5	Severe	-0.299035	0.0522346	-0.491461	0.0868743	-0.425182	0.255761	0.886379	-0.112551	1.47622	-0.434979	0.59983	-0.627167	1.28117	0.320421	0.637601	0.316616	-0.515031	-3.38132	-1.85982	-0.324898	0.754455	-0.73893	-1.10329	-1.07677	0.188979	0.558353	-0.884616	-1.23546	1.15945	1.00281	2.24835	1.89972	0.653608	-0.332119	2.77457	1.58448	-0.623985	1.04637	1.66034	0.212745	2.4617	1.53188	0.984624	1.96515	1.55813	1.02332	0.354208	1.21116
Sev50	Severe	0.981326	1.72502	0.0677257	0.723924	0.847253	0.956564	0.944996	0.840593	1.11198	0.582811	-0.0900991	1.29114	0.959327	-0.171311	0.794255	1.56437	2.94771	-0.150124	-0.170614	0.0340108	-0.525794	1.83811	-0.960036	-0.978214	0.276528	-0.260533	-0.856998	-2.17898	0.952518	-0.771377	-0.724623	-1.62606	-0.902467	0.0572289	1.25736	1.08716	0.427453	1.65464	0.742059	-0.143184	0.91859	-0.240082	-0.0407352	-0.477156	-1.49716	-0.487063	-0.216955	0.631709
Sev6	Severe	0.45001	0.739299	0.111059	0.323238	0.990182	0.470604	0.751761	0.274306	1.47816	0.151868	0.0515256	0.320928	1.46867	-0.660164	-3.33179	0.545097	0.00137926	0.235729	-0.103055	-1.91979	-0.241113	0.577164	0.444019	-1.88221	-2.4975	-0.05429	-0.352271	0.567127	0.110825	0.0279935	-0.108371	-0.839038	-0.527543	-0.727325	-0.221508	0.839873	1.13332	-0.830414	-0.948952	-0.503013	0.141408	-0.467654	0.0250772	-0.833359	0.0969943	-0.816358	-0.162356	0.579033
Sev7	Severe	1.84096	0.338825	-0.214553	0.38966	0.704067	0.543269	0.77175	-0.348112	0.487504	0.580994	-0.458899	1.05694	0.336634	-0.35718	0.69405	0.333919	-0.620841	-1.27112	-1.02531	-1.8515	-0.545311	0.0329246	-2.63181	-1.80108	0.257018	-0.218042	-1.72073	-1.18479	0.430191	-0.0196972	0.809121	0.332695	0.670463	1.05217	1.09877	1.31744	0.723987	0.229453	-0.278637	0.30138	0.743603	0.833992	0.92083	-0.63291	0.307075	-0.631051	0.0975532	0.624177
Sev8	Severe	-0.498474	-1.41672	-0.535231	-0.964862	-0.774134	-0.249035	0.276048	0.0855865	-0.502418	-1.3617	-0.101033	-0.602306	0.813458	-0.769973	-0.284571	0.223865	-1.82554	-1.38298	-0.534531	-2.1358	-0.891256	-0.987498	0.190032	-0.724954	-2.72515	-1.92769	-0.830226	-0.0520369	0.484811	0.274027	0.48255	1.10862	1.48723	1.25656	1.84923	1.39898	-0.968278	1.60696	1.02683	-1.62231	1.24459	0.43623	-0.372433	1.21736	1.1261	-1.40345	0.628949	0.591049
Sev9	Severe	1.32205	-0.268415	-0.113319	0.757154	-0.15265	0.368302	0.861143	-0.623406	1.0688	1.3431	-0.561533	0.245793	-0.118466	-1.30548	0.858159	0.537649	-0.950112	-1.6745	-1.03039	-0.196726	-0.984844	-1.90054	-2.4624	-1.68454	0.360548	-0.0269955	-4.82594	-1.0185	1.50228	0.193893	1.20144	1.41761	1.73288	1.46066	2.88624	1.28446	-0.745821	1.65464	0.921578	-1.30414	2.12979	1.20547	1.44338	-0.344967	0.608852	-0.364859	0.562617	1.85616
[truncated: 19 more columns]
