# Supplementary material for: Metabolic profiling during COVID-19 infection in humans: Identification of potential biomarkers for occurrence, severity and outcomes using machine learning
Source: PLoS One. 2024 May 30;19(5):e0302977. doi: 10.1371/journal.pone.0302977 (PMC11139268; doi:10.1371/journal.pone.0302977)
Supplement: S2 Table — B. Significance levels of Pairwise comparison in laboratory parameters between various groups. Red text indicates significant comparisons. (XLSX) [file pone.0302977.s016.xlsx]

## Sheet: ورقة1
Table S2 A. Laboratory parameters of HC and COVID-19 patients of various severity at admission. P-value were calculated using non-parametric Kruskal Wallis test
	HC (n = 99)	Non-severe (n = 100)	Severe (n = 46)	Critical (n = 50)	P-value
HB (g/dl)	12.3 (11.9, 12.9)	12 (11,13)	12 (12,12.9)	11.75 (11,12.5)	0.0004
WBCs (m/mm3)	4.3 (4.1,5)	8.5 (5.3,9.8)	4.5 (4,11)	4.5 (4.5,10)	<0.0001
Lymphocytes (%)	34 (29,36)	15 (13,17)	12(10.7, 17.2)	15 (11.7,17.2)	<0.0001
Neutrophil (%)	52 (47,56)	80 (75,80)	80 (76,85)	80 (78.7,81.2)	<0.0001
Platelets (m/mm3)	378 (301,401)	290 (193,370)	240 (190,270.5)	275 (188,315)	<0.0001
CRP (mg/l)	4 (3,5)	24 (21,48)	96 (48,96)	96 (96,196)	<0.0001
Creatinine (mg/dl)	0.8(0.8,0.9)	1 (1,1.14)	1.1 (1,1.2)	1.1 (1,1.2)	<0.0001
Urea (mg/dl)	23 (19,27)	35 (33,43)	39 (35,45)	38 (35,45)	<0.0001
ALT (U/L)	25 (18,29)	35 (26.2,45)	36 (30,45)	45 (33,60)	<0.0001
AST (U/L)	25 (22,28)	35 (25.7,40)	40 (30,40)	40 (33.2,50)	<0.0001
Ferritin (ng/ml)	296 (250,302)	450 (375,600)	727.5 (400,1200)	980 (780,1125)	<0.0001
LDH (U/L)	199 (178,256)	340 (300,400)	600 (455.3,900)	825 (600,1100)	<0.0001
D. dimar (ng/ml)	240 (150,300)	500 (400,600)	950 (500,1200)	1200 (1000,2000)	<0.0001
Prolcalcitonin (ng/ml)	0(0,0.2)	0.17(0.05,0.35)	0.4 (0.17,0.8)	0.4 (0.2,0.5)	<0.0001
Prothrombin time (seconds)	13 (12,13)	13 (13,14)	14 (13,14)	14 (13,14)	<0.0001
IL-6 (ng/l)	11 (8, 15)	65 (45,70)	222.5 (208.8,255)	205 (180,250)	<0.0001
INR	1 (0.9,1)	1 (1,1)	1 (1,1)	1 (1,1.1)	<0.0001
B. Details of Significance levels of Pairwise comparisons in laboratoty parameters between various groups. Red text indicates the significant comparisons (at a adj P value <0.05) . P-values were adjusted using Dunn's multiple comparison test
Blood parameter	Comparison pairs	Adj. p-value
HB	Critical - Ctr	0.00568007
	Critical - Non-severe	1
	Ctr - Non-severe	0.000683962
	Critical - Severe	0.355447
	Ctr - Severe	1
	Non-severe - Severe	0.258485
WBCs	Critical - Ctr	0.0235872
	Critical - Non-severe	0.0160053
	Ctr - Non-severe	3.34664e-12
	Critical - Severe	1
	Ctr - Severe	0.000141514
	Non-severe - Severe	0.582256
Lymphocytes	Critical - Ctr	2.02169e-21
	Critical - Non-severe	1
	Ctr - Non-severe	3.21e-27
	Critical - Severe	0.163556
	Ctr - Severe	1.16891e-33
	Non-severe - Severe	0.00619917
Seg.Neutrophils	Critical - Ctr	4.76955e-26
	Critical - Non-severe	0.468486
	Ctr - Non-severe	3.02866e-27
	Critical - Severe	1
	Ctr - Severe	1.11624e-20
	Non-severe - Severe	1
Platelet	Critical - Ctr	2.38633e-11
	Critical - Non-severe	0.367747
	Ctr - Non-severe	3.27574e-09
	Critical - Severe	1
	Ctr - Severe	4.39305e-10
	Non-severe - Severe	0.886853
CRP	Critical - Ctr	9.87643e-42
	Critical - Non-severe	5.52016e-10
	Ctr - Non-severe	8.19503e-18
	Critical - Severe	0.834417
	Ctr - Severe	3.59122e-32
	Non-severe - Severe	1.09752e-05
Serum creatinine	Critical - Ctr	2.89123e-26
	Critical - Non-severe	0.0162788
	Ctr - Non-severe	1.06991e-20
	Critical - Severe	1
	Ctr - Severe	2.15189e-26
	Non-severe - Severe	0.0148855
Blood urea	Critical - Ctr	1.9851e-28
	Critical - Non-severe	0.0642478
	Ctr - Non-severe	1.53687e-25
	Critical - Severe	1
	Ctr - Severe	1.21799e-26
	Non-severe - Severe	0.174671
ALT	Critical - Ctr	1.45318e-15
	Critical - Non-severe	0.0642142
	Ctr - Non-severe	2.78892e-11
	Critical - Severe	0.897522
	Ctr - Severe	3.81187e-10
	Non-severe - Severe	1
AST	Critical - Ctr	3.21421e-15
	Critical - Non-severe	0.143077
	Ctr - Non-severe	4.95441e-12
	Critical - Severe	1
	Ctr - Severe	1.36854e-10
	Non-severe - Severe	1
Seum ferretin	Critical - Ctr	3.66706e-34
	Critical - Non-severe	2.00438e-09
	Ctr - Non-severe	7.61941e-13
	Critical - Severe	0.602004
	Ctr - Severe	1.03744e-24
	Non-severe - Severe	6.97071e-05
LDH	Critical - Ctr	1.50111e-39
	Critical - Non-severe	4.71567e-09
	Ctr - Non-severe	1.25128e-17
	Critical - Severe	0.87264
	Ctr - Severe	2.12041e-30
	Non-severe - Severe	4.76625e-05
D.Dimer	Critical - Ctr	1.18236e-31
	Critical - Non-severe	4.66582e-08
	Ctr - Non-severe	5.53639e-13
	Critical - Severe	1
	Ctr - Severe	4.51371e-26
	Non-severe - Severe	2.05201e-05
Procalcitonin	Critical - Ctr	5.60969e-26
	Critical - Non-severe	0.0905084
	Ctr - Non-severe	2.25146e-23
	Critical - Severe	1
	Ctr - Severe	9.21224e-29
	Non-severe - Severe	0.0157435
PT	Critical - Ctr	1.10378e-13
	Critical - Non-severe	0.023107
	Ctr - Non-severe	3.0654e-08
	Critical - Severe	1
	Ctr - Severe	5.53927e-12
	Non-severe - Severe	0.106662
IL6	Critical - Ctr	6.28025e-29
	Critical - Non-severe	0.0016086
	Ctr - Non-severe	3.25687e-20
	Critical - Severe	0.654975
	Ctr - Severe	7.87464e-39
	Non-severe - Severe	2.35606e-07
INR	Critical - Ctr	8.63712e-13
	Critical - Non-severe	4.31457e-05
	Ctr - Non-severe	0.00224654
	Critical - Severe	0.0345841
	Ctr - Severe	0.000156924
	Non-severe - Severe	1
