# Supplementary material for: Metabolic profiling during COVID-19 infection in humans: Identification of potential biomarkers for occurrence, severity and outcomes using machine learning
Source: PLoS One. 2024 May 30;19(5):e0302977. doi: 10.1371/journal.pone.0302977 (PMC11139268; doi:10.1371/journal.pone.0302977)
Supplement: S3 Table — VIP: Variable importance in projection. (XLSX) [file pone.0302977.s017.xlsx]

## Sheet: Table S3
Table S3. Top predictor metabolites discriminating various stages of COVID-19 infection as revealed by oPLS-DA model. VIP: variable importance in projection
HC vs none-severe			Non-severe vs severe			Severe vs critical			Survived vs dead
Matbolite name	VIP score		Matbolite name	VIP score		Matbolite name	VIP score		Matbolite name	VIP score
Arginine	1.83638		Glycodeoxycholic acid	1.81056		Tauroursodeoxycholic acid	2.52901		Deoxycholic acid	2.29335
Malonyl Methylmalonyl Succinylcarnitine	1.82252		Taurodeoxycholic acid	1.77139		Malonyl Methylmalonyl Succinylcarnitine	2.38725		Prop./Acety. ratio	2.09689
Tyrosine	1.81102		Tyrosine	1.71368		Octenoylcarnitine	1.90834		Hexanoylcarnitine	2.00325
Tiglyl 3_Methylcrotonyl	1.7692		Lithocholic acid	1.67793		Glutamate	1.86175		Tiglyl 3-Methylcrotonyl	1.75424
Glutarylcarnitine	1.62856		Taurolithocholic acid	1.66938		Glutarylcarnitine	1.76035		Octenoylcarnitine	1.71729
Methionine	1.61329		Glycoursodeoxycholic acid	1.59266		Citruiline	1.50753		Malonyl Methylmalonyl Succinylcarnitine	1.46438
Leucine	1.55395		Ornithine	1.52763		Hexanoylcarnitine	1.48134		Palmitoylcarnitine	1.44482
Glycodeoxycholic acid	1.55292		Acetylcarnitine	1.43879		Stearoylcarnitine	1.39691		Taurodeoxycholic acid	1.43897
Lithocholic acid	1.52366		Ursodeoxycholic acid	1.38362		Deoxycholic acid	1.35588		Methionine	1.39519
3-Hydroxyoctadecanoylcarnitine	1.48725		Deoxycholic acid	1.30548		Prop/Acety ratio	1.31118		Dodecanoylcarnitine	1.38036
Valine	1.4752		Proline	1.29898		Decanoylcarnitine	1.26724		Tetradecanoylcarnitine	1.26679
Proline	1.45078		Propionylcarnitine	1.25823		Cholic acid	1.24028		Citruiline	1.25779
Citruiline	1.36925		Hexanoylcarnitine	1.18119		Acetylcarnitine	1.15189		Tauroursodeoxycholic acid	1.23666
Chenodeoxycholic acid	1.35887		Taurochenodeoxycholic acid	1.17756		Dodecanoylcarnitine	1.07708		Glycocholic acid	1.20199
Phe/Tyr ratio	1.29555		Tauroursodeoxycholic acid	1.17177		Leucine	1.02662		Decanoylcarnitine	1.1477
Taurocholic acid	1.17125		Chenodeoxycholic acid	1.15191					Phenylalanine	1.09957
Glycochenodeoxycholic acid	1.16265		Methionine	1.14752					Propionylcarnitine	1.05299
Isovalerylcarnitine	1.06682		Valine	1.14622					Acetylcarnitine	1.0414
			Glycochenodeoxycholic acid	1.13609					Glycodeoxycholic acid	1.02326
			Leucine	1.07476					Arginine	1.00773
