# Supplementary material for: Metabolic profiling during COVID-19 infection in humans: Identification of potential biomarkers for occurrence, severity and outcomes using machine learning
Source: PLoS One. 2024 May 30;19(5):e0302977. doi: 10.1371/journal.pone.0302977 (PMC11139268; doi:10.1371/journal.pone.0302977)
Supplement: S4 Table — (XLSX) [file pone.0302977.s018.xlsx]

## Sheet: Table S4
Table S4. Ranks of different metabolites in pairwise comparisons as revealed by random forest model
HC vs non-severe				Non-severe vs severe				Severe vs critical				Survived vs dead
	Mean Decrease Accuracy	Mean Decrease Gini			Mean Decrease Accuracy	Mean Decrease Gini			Mean Decrease Accuracy	Mean Decrease Gini			Mean Decrease Accuracy
Malonyl Methylmalonyl Succinylcarnitine	14.1353	10.1892		Malonyl Methylmalonyl Succinylcarnitine	4.17257	0.234354		Malonyl Methylmalonyl Succinylcarnitine	14.436	2.12256		Deoxycholic.acid	16.7573
Glutarylcarnitine	9.46631	4.55641		Glutarylcarnitine	6.79064	0.53923		Glutarylcarnitine	12.6073	1.63347		Glutarylcarnitine	12.5676
Tauroursodeoxycholic acid	4.5095	1.35722		Tauroursodeoxycholic acid	9.68231	1.30977		Tauroursodeoxycholic acid	12.7905	1.62115		Hexanoylcarnitine	12.4006
Deoxycholic acid	2.44716	0.0640317		Deoxycholic acid	9.63367	1.66429		Deoxycholic acid	11.1089	1.35774		Octanoylcarnitine	12.3712
Cholic acid	0	0.0105627		Cholic acid	9.4744	1.00702		Cholic acid	10.4994	1.34157		Taurocholic.acid	12.0739
Citruiline	3.57675	0.638773		Citruiline	3.03773	0.0965908		Citruiline	10.3741	1.23176		Glycodeoxycholic.acid	11.2073
Glutamate	2.77657	0.183071		Glutamate	4.47904	0.190496		Glutamate	10.5587	1.15695		Prop_Acety_ratio	11.2036
Glycine	2.30991	0.0457923		Glycine	4.18628	0.202282		Glycine	9.30909	1.09921		Tauroursodeoxycholic.acid	10.4519
Alanine	0.822604	0.0131862		Alanine	5.08953	0.232683		Alanine	9.77347	1.05803		Methionine	10.356
3-Hydroxyoctadecanoylcarnitine	5.9911	1.85958		3-Hydroxyoctadecanoylcarnitine	4.00995	0.0872673		3-Hydroxyoctadecanoylcarnitine	9.31654	1.04174		Taurodeoxycholic.acid	10.2033
Hexanoylcarnitine	2.47973	0.17983		Hexanoylcarnitine	5.35021	0.230652		Hexanoylcarnitine	7.88065	0.796435		Dodecanoylcarnitine	9.68921
Glycodeoxycholic acid	13.774	9.48463		Glycodeoxycholic acid	15.1154	4.30161		Glycodeoxycholic acid	8.97436	0.682945		Isovalerylcarnitine	9.5817
Octanoylcarnitine	1.14172	0.0143344		Octanoylcarnitine	4.46389	0.134144		Octanoylcarnitine	8.37816	0.637437		Octenoylcarnitine	9.23275
Taurochenodeoxycholic acid	1.0005	0.0185429		Taurochenodeoxycholic acid	5.41383	0.375594		Taurochenodeoxycholic acid	7.75161	0.62219		Phenylalanine	9.19748
Chenodeoxycholic acid	4.77555	1.07869		Chenodeoxycholic acid	7.5779	0.963451		Chenodeoxycholic acid	8.07711	0.559073		Tiglyl 3_Methylcrotonyl	9.05041
Methionine	6.09507	1.21723		Methionine	8.07388	0.872697		Methionine	7.64437	0.515233		Leucine	9.00698
Decanoylcarnitine	3.05678	0.0827966		Decanoylcarnitine	4.18959	0.178487		Decanoylcarnitine	7.20669	0.489518		Lithocholic.acid	8.82831
Glycochenodeoxycholic acid	2.25913	0.0742939		Glycochenodeoxycholic acid	7.11841	0.677162		Glycochenodeoxycholic acid	7.51827	0.48752		Ursodeoxycholic.acid	8.70153
Tetradecanoylcarnitine	1.0005	0.00196721		Tetradecanoylcarnitine	1.92541	0.0809413		Tetradecanoylcarnitine	7.46272	0.454742		Decanoylcarnitine	8.1671
Propionylcarnitine	0	0		Propionylcarnitine	9.98878	1.64969		Propionylcarnitine	6.95466	0.432723		Proline	7.9373
Taurolithocholic acid	1.93817	0.022364		Taurolithocholic acid	16.496	3.44001		Taurolithocholic acid	6.86709	0.426414		Acetylcarnitine	7.87569
Proline	4.70831	0.67614		Proline	6.0232	0.339677		Proline	7.16507	0.413168		Taurolithocholic.acid	7.84555
Octenoylcarnitine	1.36223	0.0200247		Octenoylcarnitine	5.06926	0.224167		Octenoylcarnitine	5.98012	0.404584		Aspartate	7.3967
Acetylcarnitine	0	0.0208444		Acetylcarnitine	7.73954	1.07727		Acetylcarnitine	6.52594	0.401896		Ornithine	7.39282
Hexadecenoylcarnitine	1.41557	0.00325		Hexadecenoylcarnitine	4.07403	0.185243		Hexadecenoylcarnitine	6.23337	0.398054		Glycocholic.acid	7.35022
3-Hydroxytetradecanoylcarnitine	1.41145	0.00377991		3-Hydroxytetradecanoylcarnitine	2.52677	0.0358402		3-Hydroxytetradecanoylcarnitine	6.05543	0.394567		Palmitoylcarnitine	7.32866
Ornithine	1.0005	0.0123597		Ornithine	12.5556	2.7653		Ornithine	6.01995	0.390776		Taurochenodeoxycholic.acid	7.32195
Ursodeoxycholic acid	2.65988	0.207545		Ursodeoxycholic acid	9.49896	1.31989		Ursodeoxycholic acid	6.43066	0.388641		Propionylcarnitine	7.28672
Leucine	7.75963	2.1342		Leucine	4.35255	0.19117		Leucine	6.46169	0.388572		Phe_Tyr_ratio	7.19939
Aspartate	2.16468	0.0369396		Aspartate	3.97885	0.183733		Aspartate	5.53761	0.384204		Hexadecenoylcarnitine	7.14586
Prop/Acety ratio	2.30744	0.097444		Prop/Acety ratio	3.14014	0.0860383		Prop/Acety ratio	6.15141	0.378279		Citruiline	7.13071
Lithocholic acid	9.65987	4.88849		Lithocholic acid	17.1582	5.7269		Lithocholic acid	6.53906	0.372518		Valine	7.09976
Tiglyl 3_Methylcrotonyl	12.6703	8.42369		Tiglyl 3_Methylcrotonyl	4.17278	0.145077		Tiglyl 3_Methylcrotonyl	7.36553	0.367064		Octadecenoylcarnitine	7.0905
Glycoursodeoxycholic acid	1.72964	0.00562199		Glycoursodeoxycholic acid	12.016	2.51981		Glycoursodeoxycholic acid	6.03111	0.363936		Glycoursodeoxycholic.acid	7.06386
Isovalerylcarnitine	3.52953	0.334725		Isovalerylcarnitine	6.36274	0.761454		Isovalerylcarnitine	5.83435	0.349281		Alanine	7.00402
Tyrosine	12.952	8.6369		Tyrosine	12.6535	2.71058		Tyrosine	5.97921	0.348236		Tetradecanoylcarnitine	6.97107
Phenylalanine	1.41511	0.00651429		Phenylalanine	3.561	0.0728738		Phenylalanine	6.45127	0.346278		Decenoylcarnitine	6.88775
Stearoylcarnitine	1.62259	0.0130607		Stearoylcarnitine	3.51549	0.0892172		Stearoylcarnitine	5.91206	0.343371		Isobutyrylcarnitine	6.80274
Glycocholic acid	3.87454	0.184054		Glycocholic acid	3.17123	0.115292		Glycocholic acid	4.66926	0.311918		Hydroxyoctadecanoylcarnitine	6.60015
Phe/Tyr ratio	6.07854	1.49861		Phe/Tyr ratio	5.02361	0.212813		Phe/Tyr ratio	5.05124	0.310312		Cholic.acid	6.25537
Taurodeoxycholic acid	0.349455	0.00993488		Taurodeoxycholic acid	15.9686	5.18692		Taurodeoxycholic acid	5.19612	0.296473		Chenodeoxycholic.acid	6.21607
Arginine	12.9869	8.23326		Arginine	5.05926	0.277337		Arginine	4.98659	0.287925		Stearoylcarnitine	6.17217
Isobutyrylcarnitine	2.67756	0.0917798		Isobutyrylcarnitine	3.71424	0.101193		Isobutyrylcarnitine	5.27719	0.272611		Malonyl.Methylmalonyl.Succinylcarnitine	6.06804
Free carnitine	0	0		Free carnitine	3.73166	0.144311		Free carnitine	4.80998	0.271494		Glycochenodeoxycholic.acid	5.79926
Dodecanoylcarnitine	1.60946	0.00918069		Dodecanoylcarnitine	2.41457	0.0298496		Dodecanoylcarnitine	5.48052	0.26962		Glutamate	5.66717
Palmitoylcarnitine	2.29635	0.0430573		Palmitoylcarnitine	3.99954	0.112139		Palmitoylcarnitine	5.61119	0.256533		Hydroxytetradecanoylcarnitine	5.37384
Octadecenoylcarnitine	0	0		Octadecenoylcarnitine	5.8751	0.352082		Octadecenoylcarnitine	5.69871	0.247915		Tyrosine	5.34559
Decenoylcarnitine	1.16279	0.0254557		Decenoylcarnitine	2.54618	0.0713971		Decenoylcarnitine	5.33055	0.243509		Arginine	5.18682
Valine	5.20024	0.886889		Valine	5.75092	0.320134		Valine	5.91479	0.225887		Free.carnitine	5.16324
Taurocholic acid	7.53797	2.50733		Taurocholic acid	4.21064	0.218892		Taurocholic acid	5.28777	0.202119		Glycine	5.14235
