# Supplementary material for: Metabolic profiling during COVID-19 infection in humans: Identification of potential biomarkers for occurrence, severity and outcomes using machine learning
Source: PLoS One. 2024 May 30;19(5):e0302977. doi: 10.1371/journal.pone.0302977 (PMC11139268; doi:10.1371/journal.pone.0302977)
Supplement: S5 Table — (XLSX) [file pone.0302977.s019.xlsx]

## Sheet: Ctr vs non severe 
Table S5. Univariate analyses of all metabolites comparing HC vs non-sever groups
Metabolite name	log2(FC)	Log10(FDR)	Class	Pattern
3-Hydroxytetradecanoylcarnitine	5.4003	1.4591	Carnitines	Up regulated
Malonyl Methylmalonyl Succinylcarnitine	4.8962	77.798	Carnitines	Up regulated
Phe/Tyr ratio	2.1871	33.368	Amino acid	Up regulated
Glycocholic acid	2.126	16.448	Bile acid	Up regulated
Glutamate	1.8758	9.5531	Amino acid	Up regulated
Proline	1.8411	21.456	Amino acid	Up regulated
Chenodeoxycholic acid	1.5894	28.431	Bile acid	Up regulated
Tauroursodeoxycholic acid	1.1676	19.531	Bile acid	Up regulated
Isovalerylcarnitine	1.0057	9.7236	Carnitines	Up regulated
Taurolithocholic acid	0.87725	2.896	Bile acid	Up regulated
Decanoylcarnitine	0.76211	9.7178	Carnitines	Up regulated
Glycochenodeoxycholic acid	0.62305	4.172	Bile acid	Up regulated
Taurochenodeoxycholic acid	0.60495	0.35311	Bile acid	Non significant
Aspartate	0.57089	2.9346	Amino acid	Up regulated
Octenoylcarnitine	0.48992	1.1659	Carnitines	Non significant
Glycine	0.45232	5.2403	Amino acid	Up regulated
Octadecenoylcarnitine	0.3699	0.0094143	Carnitines	Non significant
Cholic acid	0.26904	0.33155	Bile acid	Non significant
Propionylcarnitine	0.2538	0.10792	Carnitines	Non significant
Ornithine	0.22619	0.79396	Amino acid	Non significant
Acetylcarnitine	0.21956	0.13245	Carnitines	Non significant
Stearoylcarnitine	0.1975	2.4832	Carnitines	Up regulated
Free carnitine	0.14346	0.33155	Carnitines	Non significant
Decenoylcarnitine	0.11169	1.025	Carnitines	Non significant
Dodecanoylcarnitine	0.089823	2.4081	Carnitines	Up regulated
Octanoylcarnitine	0.049003	1.025	Carnitines	Non significant
Taurodeoxycholic acid	-0.0031846	0.35311	Bile acid	Non significant
Phenylalanine	-0.062067	1.8681	Amino acid	Down regulated
Prop/Acety ratio	-0.12552	5.0183	Carnitines	Down regulated
Glycoursodeoxycholic acid	-0.27284	2.7021	Bile acid	Down regulated
Tetradecanoylcarnitine	-0.28388	0.40238	Carnitines	Non significant
Hexadecenoylcarnitine	-0.30773	2.1191	Carnitines	Down regulated
Deoxycholic acid	-0.32188	8.0751	Bile acid	Down regulated
Palmitoylcarnitine	-0.35762	4.703	Carnitines	Down regulated
Alanine	-0.54629	0.35311	Amino acid	Non significant
Isobutyrylcarnitine	-0.63755	9.5531	Carnitines	Down regulated
Citruiline	-0.66413	15.653	Amino acid	Down regulated
Hexanoylcarnitine	-0.75568	8.6382	Carnitines	Down regulated
Valine	-0.9315	30.005	Amino acid	Down regulated
3-Hydroxyoctadecanoylcarnitine	-1.0777	31.736	Carnitines	Down regulated
Ursodeoxycholic acid	-1.2533	8.9438	Bile acid	Down regulated
Glutarylcarnitine	-1.3225	41.094	Carnitines	Down regulated
Lithocholic acid	-1.7295	44.491	Bile acid	Down regulated
Leucine	-2.0493	40.507	Amino acid	Down regulated
Tiglyl 3_Methylcrotonyl	-2.1073	52.047	Carnitines	Down regulated
Methionine	-2.2095	33.721	Amino acid	Down regulated
Glycodeoxycholic acid	-2.7252	77.581	Bile acid	Down regulated
Tyrosine	-2.8012	68.397	Amino acid	Down regulated
Arginine	-3.6736	75.748	Amino acid	Down regulated
Taurocholic acid	-3.9513	39.417	Bile acid	Down regulated

## Sheet: Non severe vs severe
Table S5. Univariate analyses of all metabolites comparing non-sever vs severe groups
Metabolite name	log2(FC)	Log10(FDR)	Class	Pattern
Acetylcarnitine	1.4183	9.7293	Carnitines	Up regulated
Propionylcarnitine	1.4154	10.235	Carnitines	Up regulated
Tyrosine	1.3602	19.049	Amino acid	Up regulated
Hexanoylcarnitine	1.3264	7.9045	Carnitines	Up regulated
Isovalerylcarnitine	0.96585	5.6318	Carnitines	Up regulated
Ornithine	0.92	15.904	Amino acid	Up regulated
Malonyl Methylmalonyl Succinylcarnitine	0.91457	2.2672	Carnitines	Up regulated
Methionine	0.89883	6.617	Amino acid	Up regulated
Proline	0.86027	11.454	Amino acid	Up regulated
Arginine	0.85926	3.6807	Amino acid	Up regulated
Octenoylcarnitine	0.82501	6.5782	Carnitines	Up regulated
Chenodeoxycholic acid	0.73721	6.1434	Bile acid	Up regulated
Valine	0.63948	8.7444	Amino acid	Up regulated
Isobutyrylcarnitine	0.60179	3.1584	Carnitines	Up regulated
Alanine	0.58338	5.7618	Amino acid	Up regulated
Aspartate	0.56806	1.7756	Amino acid	Up regulated
Leucine	0.56157	6.6088	Amino acid	Up regulated
Glycocholic acid	0.53974	0.015228	Bile acid	Non significant
Glutarylcarnitine	0.53654	2.0732	Carnitines	Up regulated
Free carnitine	0.46735	3.2552	Carnitines	Up regulated
Decanoylcarnitine	0.4614	6.2681	Carnitines	Up regulated
Decenoylcarnitine	0.42984	5.0349	Carnitines	Up regulated
Phenylalanine	0.34075	4.7617	Amino acid	Up regulated
Dodecanoylcarnitine	0.32575	1.5836	Carnitines	Up regulated
Taurocholic acid	0.28916	0.0033918	Bile acid	Non significant
Glycine	0.24668	3.1738	Amino acid	Up regulated
Stearoylcarnitine	0.24554	1.1674	Carnitines	Non significant
Tetradecanoylcarnitine	0.19845	0.44037	Carnitines	Non significant
Octanoylcarnitine	0.16726	1.4052	Carnitines	Up regulated
Glutamate	0.15925	2.442	Amino acid	Up regulated
Cholic acid	0.11538	0.32152	Bile acid	Non significant
Prop/Acety ratio	0.093974	1.4052	Carnitines	Up regulated
Citruiline	0.067952	0.037201	Amino acid	Non significant
3-Hydroxytetradecanoylcarnitine	0.0073827	0.48541	Carnitines	Non significant
3-Hydroxyoctadecanoylcarnitine	-0.081665	0.36091	Carnitines	Non significant
Hexadecenoylcarnitine	-0.091304	0.86733	Carnitines	Non significant
Tiglyl 3_Methylcrotonyl	-0.13414	0.87121	Carnitines	Non significant
Palmitoylcarnitine	-0.14334	0.49825	Carnitines	Non significant
Tauroursodeoxycholic acid	-0.17249	3.4174	Bile acid	Down regulated
Phe/Tyr ratio	-0.77135	2.7904	Amino acid	Down regulated
Ursodeoxycholic acid	-0.80269	5.3919	Bile acid	Down regulated
Glycochenodeoxycholic acid	-1.045	6.0041	Bile acid	Down regulated
Deoxycholic acid	-1.0518	4.9294	Bile acid	Down regulated
Lithocholic acid	-1.2979	8.2628	Bile acid	Down regulated
Taurolithocholic acid	-1.6741	7.8597	Bile acid	Down regulated
Glycoursodeoxycholic acid	-1.6968	10.254	Bile acid	Down regulated
Taurochenodeoxycholic acid	-2.0912	10.254	Bile acid	Down regulated
Glycodeoxycholic acid	-2.7368	15.68	Bile acid	Down regulated
Taurodeoxycholic acid	-3.6409	12.25	Bile acid	Down regulated
Octadecenoylcarnitine	-5.4758	2.153	Carnitines	Down regulated

## Sheet: Severe vs critical 
Table S5. Univariate analyses of all metabolites comparing sever vs critical groups
Metabolite name	log2(FC)	Log10(FDR)	Class	Pattern
Isobutyrylcarnitine	-0.15668	0.0010502	Carnitines	Non significant
Taurolithocholic acid	0.20194	0.003508	Bile acid	Non significant
Tiglyl 3_Methylcrotonyl	0.050257	0.014501	Carnitines	Non significant
3-Hydroxyoctadecanoylcarnitine	-0.034577	0.014501	Carnitines	Non significant
3-Hydroxytetradecanoylcarnitine	0.0027717	0.028828	Carnitines	Non significant
Hexadecenoylcarnitine	-0.026177	0.028828	Carnitines	Non significant
Glycoursodeoxycholic acid	-0.090271	0.028828	Bile acid	Non significant
Methionine	0.11973	0.029453	Amino acid	Non significant
Phenylalanine	0.051652	0.029453	Amino acid	Non significant
Glycochenodeoxycholic acid	0.30705	0.045432	Bile acid	Non significant
Glycine	0.043683	0.045432	Amino acid	Non significant
Phe/Tyr ratio	0.0089919	0.045432	Amino acid	Non significant
Octanoylcarnitine	-0.15321	0.045432	Carnitines	Non significant
Taurodeoxycholic acid	-0.32834	0.091841	Bile acid	Non significant
Propionylcarnitine	-0.38322	0.098557	Carnitines	Non significant
Palmitoylcarnitine	0.1188	0.12834	Carnitines	Non significant
Glycocholic acid	0.55068	0.14217	Bile acid	Non significant
Tetradecanoylcarnitine	0.23904	0.14217	Carnitines	Non significant
Octadecenoylcarnitine	0.11466	0.14217	Carnitines	Non significant
Lithocholic acid	0.096754	0.14217	Bile acid	Non significant
Alanine	0.068314	0.14217	Amino acid	Non significant
Taurochenodeoxycholic acid	-0.29444	0.14217	Bile acid	Non significant
Arginine	-0.13752	0.15531	Amino acid	Non significant
Free carnitine	0.072542	0.19196	Carnitines	Non significant
Glycodeoxycholic acid	-0.55121	0.19196	Bile acid	Non significant
Valine	-0.082844	0.24936	Amino acid	Non significant
Aspartate	-0.15549	0.25699	Amino acid	Non significant
Isovalerylcarnitine	0.1825	0.3077	Carnitines	Non significant
Ursodeoxycholic acid	-0.23565	0.3077	Bile acid	Non significant
Taurocholic acid	0.045248	0.34364	Bile acid	Non significant
Leucine	-0.086136	0.34364	Amino acid	Non significant
Acetylcarnitine	0.51584	0.37497	Carnitines	Non significant
Decenoylcarnitine	0.15344	0.39662	Carnitines	Non significant
Chenodeoxycholic acid	-0.19604	0.39662	Bile acid	Non significant
Prop/Acety ratio	-0.40655	0.39662	Carnitines	Non significant
Tyrosine	0.20678	0.46007	Amino acid	Non significant
Deoxycholic acid	-0.37148	0.46007	Bile acid	Non significant
Dodecanoylcarnitine	0.4255	0.48138	Carnitines	Non significant
Proline	0.19066	0.48138	Amino acid	Non significant
Ornithine	0.16788	0.48138	Amino acid	Non significant
Cholic acid	-0.12397	0.48138	Bile acid	Non significant
Stearoylcarnitine	0.31757	0.70096	Carnitines	Non significant
Decanoylcarnitine	0.20194	0.88366	Carnitines	Non significant
Hexanoylcarnitine	0.67485	0.98079	Carnitines	Non significant
Citruiline	0.57389	1.0125	Amino acid	Non significant
Glutarylcarnitine	0.60547	1.2245	Carnitines	Non significant
Glutamate	-0.39259	1.2245	Amino acid	Non significant
Octenoylcarnitine	0.70279	1.4122	Carnitines	Up regulated
Malonyl Methylmalonyl Succinylcarnitine	1.0635	2.1415	Carnitines	Up regulated
Tauroursodeoxycholic acid	-0.39181	2.5098	Bile acid	Down regulated

## Sheet: Survived vs dead
Table S5. Univariate analyses of all metabolites comparing survived vs dead
Metabolite name	log2(FC)	Log10(FDR)	Class	Pattern
Glycocholic acid	1.1731	0.99175	Bile acid	Non-significant
Taurodeoxycholic acid	1.0931	1.3099	Bile acid	Up regulated
Lithocholic acid	1.0775	0.70402	Bile acid	Non-significant
Deoxycholic acid	0.73439	3.2196	Bile acid	Up regulated
Glycodeoxycholic acid	0.65846	0.66909	Bile acid	Non-significant
Prop./Acety. ratio	0.65042	2.3863	Carnitines	Up regulated
Glycochenodeoxycholic acid	0.54351	0.48202	Bile acid	Non-significant
Taurocholic acid	0.54347	0.12805	Bile acid	Non-significant
Citruiline	0.49643	1.2335	Amino acid	Non-significant
Propionylcarnitine	0.42998	0.70009	Carnitines	Non-significant
Taurochenodeoxycholic acid	0.31455	0.48202	Bile acid	Non-significant
Glycoursodeoxycholic acid	0.30587	0.36938	Bile acid	Non-significant
Ursodeoxycholic acid	0.25264	0.51456	Bile acid	Non-significant
Aspartate	0.24855	0.48276	Amino acid	Non-significant
Methionine	0.2462	0.99175	Amino acid	Non-significant
Tiglyl 3-Methylcrotonyl	0.23092	1.7623	Carnitines	Down regulated
Arginine	0.21943	0.59261	Amino acid	Non-significant
Glutamate	0.15714	0.30901	Amino acid	Non-significant
Cholic acid	0.13851	0.59261	Bile acid	Non-significant
3-Hydroxyoctadecanoyl carnitine	0.12439	0.11494	Carnitines	Non-significant
Proline	0.11398	0.069337	Amino acid	Non-significant
Phenylalanine	0.097607	0.7839	Amino acid	Non-significant
Alanine	0.079392	0.069337	Amino acid	Non-significant
3 Hydroxytetradecanoylcarnitine	0.068498	0.028416	Carnitines	Non-significant
Isobutyrylcarnitine	0.040303	0.028416	Carnitines	Non-significant
Glycine	0.028933	0.13567	Amino acid	Non-significant
Ornithine	-0.011073	0.069337	Amino acid	Non-significant
Leucine	-0.015339	0.069337	Amino acid	Non-significant
Valine	-0.021362	0.051162	Amino acid	Non-significant
Free carnitine	-0.029797	0.10363	Carnitines	Non-significant
Tyrosine	-0.041153	0.05524	Amino acid	Non-significant
Glutarylcarnitine	-0.051086	0.12077	Carnitines	Non-significant
Octadecenoylcarnitine	-0.059862	0.30901	Carnitines	Non-significant
Phe./Tyr.	-0.090067	0.069337	Amino acid	Non-significant
Chenodeoxycholic acid	-0.12715	0.045229	Bile acid	Non-significant
Tauroursodeoxycholic acid	-0.1513	0.66909	Bile acid	Non-significant
Decenoylcarnitine	-0.19421	0.56395	Carnitines	Non-significant
Isovalerylcarnitine	-0.23053	0.095103	Carnitines	Non-significant
Octanoylcarnitine	-0.25189	0.05524	Carnitines	Non-significant
Stearoylcarnitine	-0.25928	0.59261	Carnitines	Non-significant
Decanoylcarnitine	-0.27296	0.66909	Carnitines	Non-significant
Palmitoylcarnitine	-0.3059	1.3099	Carnitines	Down regulated
Tetradecanoylcarnitine	-0.40351	0.99175	Carnitines	Non-significant
Acetylcarnitine	-0.5131	0.58824	Carnitines	Non-significant
Dodecanoylcarnitine	-0.52355	0.99175	Carnitines	Non-significant
Hexadecenoylcarnitine	-0.65166	0.028416	Carnitines	Non-significant
Taurolithocholic acid	-0.70374	0.48276	Bile acid	Non-significant
Octenoylcarnitine	-0.82495	1.337	Carnitines	Down regulated
Hexanoylcarnitine	-0.84652	2.3863	Carnitines	Down regulated
Malonyl Methylmalonyl Succinylcarnitine	-0.89006	0.9949	Carnitines	Non-significant
