# Supplementary material for: Metabolic profiling during COVID-19 infection in humans: Identification of potential biomarkers for occurrence, severity and outcomes using machine learning
Source: PLoS One. 2024 May 30;19(5):e0302977. doi: 10.1371/journal.pone.0302977 (PMC11139268; doi:10.1371/journal.pone.0302977)
Supplement: S6 Table — R is the correlation coefficient. (XLSX) [file pone.0302977.s020.xlsx]

## Sheet: Table S6
Table S6. Top 20 Significant correlation between pairs of metabolites and blood parameters (Significance was determined by P-value < 0.001) in different patient groups. R is the correlation coefficient . Red text indicates positive correlation and blue text indicates negative correlations.
All					Non-severe					Severe					Critical					HC
Metaobolite pairs		R	P-value		Metaobolite pairs		R	P-value		Metaobolite pairs		R	P-value		Metaobolite pairs		R	P-value		Metaobolite pairs		R	P-value
Taurochenodeoxycholic acid	Glycochenodeoxycholic acid	0.926094	0		Tauroursodeoxycholic acid	Taurocholic acid	0.979568	0		Creatinine	Urea	0.960069	0		ALT	AST	0.968423	0		Dodecanoylcarnitine	Tetradecanoylcarnitine	0.803218	0
ALT	AST	0.920331	0		Glycocholic acid	Glycochenodeoxycholic acid	0.978159	0		Acetylcarnitine	Hexanoylcarnitine	0.928638	0		Propionylcarnitine	Prop/Acety ratio	0.924158	0		Propionylcarnitine	Decenoylcarnitine	0.802379	0
Glycoursodeoxycholic acid	Glycochenodeoxycholic acid	0.87608	0		Ursodeoxycholic acid	Chenodeoxycholic acid	0.948762	0		Tauroursodeoxycholic acid	Taurolithocholic acid	0.927996	0		Isobutyrylcarnitine	Isovalerylcarnitine	0.886066	0		Acetylcarnitine	Propionylcarnitine	0.761055	0
Leucine	Valine	0.871801	0		Taurochenodeoxycholic acid	Glycochenodeoxycholic acid	0.946152	0		Taurocholic acid	Glycocholic acid	0.917208	0		Leucine	Valine	0.884105	0		Palmitoylcarnitine	Acetylcarnitine	0.758734	0
Taurocholic acid	Glycochenodeoxycholic acid	0.868123	0		Taurocholic acid	Glycocholic acid	0.933946	0		Palmitoylcarnitine	Octadecenoylcarnitine	0.900618	0		Decanoylcarnitine	Hexanoylcarnitine	0.833565	5.79536e-14		Dodecanoylcarnitine	Propionylcarnitine	0.699566	8.88178e-16
Glycoursodeoxycholic acid	Taurochenodeoxycholic.acid.	0.865252	0		ALT	AST	0.926413	0		Palmitoylcarnitine	Stearoylcarnitine	0.900596	0		Valine	Alanine	0.820525	3.03091e-13		Free carnitine	Palmitoylcarnitine	0.678373	1.19904e-14
Palmitoylcarnitine	Stearoylcarnitine	0.862692	0		Taurocholic acid	Glycochenodeoxycholic acid	0.924769	0		Dodecanoylcarnitine	Hexanoylcarnitine	0.892372	0		Taurochenodeoxycholic.acid.	Ursodeoxycholic acid	0.815249	5.70211e-13		Acetylcarnitine	Decenoylcarnitine	0.660785	9.90319e-14
Creatinine	Urea	0.860368	0		Glycocholic acid	Taurochenodeoxycholic acid	0.922219	0		Decenoylcarnitine	Octenoylcarnitine	0.89081	0		Tyrosine	Prop/Acety ratio	0.812183	8.15792e-13		Palmitoylcarnitine	Propionylcarnitine	0.635115	1.65956e-12
Tetradecanoylcarnitine	Palmitoylcarnitine	0.856535	0		Tetradecanoylcarnitine	Palmitoylcarnitine	0.908433	0		Isovalerylcarnitine	Hydroxytetradecanoylcarnitine	0.883351	4.44089e-16		Alanine	Propionylcarnitine	0.808625	1.22569e-12		Dodecanoylcarnitine	Acetylcarnitine	0.618925	8.61977e-12
Taurocholic acid	Taurochenodeoxycholic acid	0.836892	0		Tauroursodeoxycholic acid	Glycocholic acid	0.902936	0		Isobutyrylcarnitine	Octadecenoylcarnitine	0.882733	4.44089e-16		Glycodeoxycholic.acid.	Stearoylcarnitine	0.802823	2.33991e-12		Free carnitine	Acetylcarnitine	0.616035	1.14531e-11
Lymphocytes	Neutrophils	-0.823132	0		Lymphocytes	Neutrophils	-0.788347	0		Ursodeoxycholic acid	Taurolithocholic.acid.	-0.913544	0		Lymphocytes	Neutrophils	-0.84983	5.9952e-15		Propionylcarnitine	Tiglyl.3 Methylcrotonyl	-0.597104	6.87559e-11
Phe/Tyr	Tyrosine	-0.673791	0		Hydroxytetradecanoylcarnitine	INR	-0.766225	0		Lymphocytes	Neutrophil..	-0.885667	4.44089e-16		Phe/Tyr	Tyrosine	-0.78962	9.43912e-12		Valine	Malonyl Methylmalonyl Succinylcarnitine	-0.584184	2.18806e-10
Taurolithocholic acid	CRP	-0.620081	0		Phe/Tyr	Tyrosine	-0.671725	1.9984e-14		Taurochenodeoxycholic acid	Taurolithocholic acid	-0.847531	1.09912e-13		Ursodeoxycholic acid	Taurolithocholic.acid.	-0.770686	5.91749e-11		Free carnitine	Tiglyl.3 Methylcrotonyl	-0.573222	5.61939e-10
Taurolithocholic acid	LDH	-0.593853	0		Ferritin	INR	-0.578998	2.7857e-10		Tauroursodeoxycholic acid	Ursodeoxycholic acid	-0.818735	3.61355e-12		Taurodeoxycholic acid	Palmitoylcarnitine	-0.750842	3.39123e-10		Ornithine	Tiglyl.3 Methylcrotonyl	-0.551156	3.38868e-09
Taurolithocholic acid	IL6	-0.579562	0		Prop/Acety ratio	Decenoylcarnitine	-0.57414	4.23597e-10		Phe/Tyr	Cholic acid	-0.799659	2.6471e-11		Proline	Malonyl Methylmalonyl Succinylcarnitine	-0.73659	1.07822e-09		Acetylcarnitine	Tiglyl.3 Methylcrotonyl	-0.533141	1.33782e-08
Taurolithocholic acid	D.dimar	-0.561052	0		Prolcalcitonin	INR	-0.557251	1.72703e-09		Cholic acid	Taurolithocholic acid	-0.794461	4.39071e-11		Isovalerylcarnitine	HB	-0.72234	3.1904e-09		Palmitoylcarnitine	Tiglyl.3 Methylcrotonyl	-0.516175	4.53959e-08
Taurolithocholic acid	Ferritin	-0.55105	0		Citrulline	Ornithine	-0.539145	7.15859e-09		Tauroursodeoxycholic acid	Deoxycholic acid	-0.76388	6.59889e-10		Phe/Tyr	Arginine	-0.696752	1.91072e-08		Decenoylcarnitine	Tiglyl.3 Methylcrotonyl	-0.514874	4.97177e-08
Lithocholic acid	CRP	-0.521326	4.88498e-15		Phe/Tyr	Neutrophils	-0.517025	3.64309e-08		Tauroursodeoxycholic acid	Taurochenodeoxycholic acid	-0.760786	8.48593e-10		Taurochenodeoxycholic acid	Taurolithocholic acid	-0.672387	8.91673e-08		Glutamate	Glycine	-0.480762	4.73988e-07
Lithocholic acid	IL6	-0.512964	1.5099e-14		Octenoylcarnitine	Neutrophils	-0.472957	6.73308e-07		Taurolithocholic acid	Deoxycholic acid	-0.759319	9.54853e-10		Phenylalanine	HB	-0.647133	3.8095e-07		HB	AST	-0.456201	2.07931e-06
Deoxycholic acid	CRP	-0.497506	1.18794e-13		Chenodeoxycholic.acid.	Ferritin	-0.459507	1.51634e-06		Tauroursodeoxycholic acid	Cholic acid	-0.728238	9.70253e-09		Taurodeoxycholic acid	Tetradecanoylcarnitine	-0.64014	5.56403e-07		Phe/Tyr	Deoxycholic acid	-0.443668	4.23518e-06
